# Supplementary material for: Comparative Transcriptomic Analysis Reveals the Negative Response Mechanism of Peanut Root Morphology and Nitrate Assimilation to Nitrogen Deficiency
Source: Plants (Basel). 2023 Feb 7;12(4):732. doi: 10.3390/plants12040732 (PMC9960604; doi:10.3390/plants12040732)
Supplement: Supplementary file 1 [file plants-12-00732-s001.zip]

Archive with 1 entries (1 files):
- plants-2149449-supplementary.xlsx
