# Supplementary material for: Comparative Transcriptomic Analysis Reveals the Negative Response Mechanism of Peanut Root Morphology and Nitrate Assimilation to Nitrogen Deficiency
Source: Plants (Basel). 2023 Feb 7;12(4):732. doi: 10.3390/plants12040732 (PMC9960604; doi:10.3390/plants12040732)
Supplement: Supplementary file 1 [file plants-12-00732-s001.zip › plants-2149449-supplementary.xlsx]

## Sheet: Table S1
Table S1 Primers used in this study
Primer name	Sequencing 5`-3`	Application
Leg066-F	AGCTCCACCTCTTTCCGACAGA	gDNA examine
Leg066-R	AGTTTCTACAGCACGTATCCTTTCC
GAPDH-F	CAACAACGGAGACATCAACG	Reference gene
GAPDH-R	ATCACTGCCACCCAGAAAAC
A.3895TY-F	TACAGGACAATCCACGAGCAC	qRT-PCR
A.3895TY-R	GGAACGGAGGAAAGGAAAGACA
A.TY8HHB-F	GGTGGGTGTGGGAGAAGCGT
A.TY8HHB-R	CACTATGGAGACCAACAAGGAGC
A.VZZ6TG-F	CAACATTCGTGTCGTGCCAGTA
A.VZZ6TG-R	GCTTTTCTAATCACCTCATAAACCAAC
A.X7K798-F	TGGGATGGACAATGTGAGGAACC
A.X7K798-R	GCACTGAAGAAACCACCAACCAATAG
A.P1SHIC-F	TGCCTTCCTACGCTTCCTCTACTC
A.P1SHIC-R	CACTGCTTTCACGCTCCTTTTCTT
A.5D9CQE-F	AAAACCGCCGCTAAGGTTGC
A.5D9CQE-R	CCAGAAGCAGTGGCCAAATGAA
A.T73DV5-F	CAAGAAATGGTTGCTTTATCAGGA
A.T73DV5-R	AAGGTTGTTGGAGTTGTGGTGTC
A.QB6IYK-F	TCTTGCTGCAGTGGAGGACA
A.QB6IYK-R	TGAAAGAGAGAGGTGTTGGTGGA
A.R4CPVK-F	ATGGTGGCTCTCAGGTGGCTA
A.R4CPVK-R	GCAGTTGGATGTAATGATTTGGC
A.6255L4-F	GGCTTGCTTGAGCTGTGGTG
A.6255L4-R	GGCTGGGAAGCCATTACGGA

## Sheet: Table S2
Table S2 Summary of data statistics of mRNA libraries
Sample name	Clean Base (Gb)	GC(%)	Q30(%)	Total Mapped Ratio	Uniq Mapped Ratio
HNR05-01	6.74721	45.93	93.21	0.9477	0.8024
HNR05-02	6.61021	45.48	92.88	0.9426	0.7928
HNR05-03	6.58943	45.66	93.05	0.9454	0.7962
HNR10-01	7.12217	45.73	92.63	0.9409	0.7987
HNR10-02	6.51606	46.21	93.71	0.95	0.8087
HNR10-03	7.39442	46.26	93.62	0.9533	0.8092
LNR05-01	6.65382	46.66	93.03	0.9168	0.7574
LNR05-02	7.19663	45.99	92.81	93.15	0.7797
LNR05-03	7.18309	45.29	92.67	0.9454	0.8042
LNR10-01	6.66902	45.64	93.92	0.9559	0.8135
LNR10-02	6.51388	45.22	93.41	0.9504	0.8071
LNR10-03	7.0011	45.31	93.54	0.9519	0.8106

## Sheet: Table S3
Table S3 Genes identified in this study
Gene ID	HNR10D01	HNR10D02	HNR10D03	HNR5D01	HNR5D02	HNR5D03	LNR10D01	LNR10D02	LNR10D03	LNR5D01	LNR5D02	LNR5D03
arahy.Tifrunner.gnm2.ann1.ZZZ528	0	0	0	1.19806	0	0	0.614892	1.07202	0	0	0	0
arahy.Tifrunner.gnm2.ann1.ZZYW0T	21.8997	20.6088	22.4947	22.9968	19.5556	20.0974	22.4324	20.7499	18.1825	21.7839	24.116	21.0888
arahy.Tifrunner.gnm2.ann1.ZZYB6I	1.421	1.09239	0.896926	1.50346	1.49085	1.24494	1.10278	1.09306	1.5682	1.28071	1.47329	1.30973
arahy.Tifrunner.gnm2.ann1.ZZX97Y	46.5844	28.0375	53.599	7.35866	6.57313	29.8241	89.5667	48.9125	37.8139	13.4499	11.7668	29.7899
arahy.Tifrunner.gnm2.ann1.ZZVU7H	0	0	0.08607	0	0	0	0	0	0.377526	0	0.215847	0
arahy.Tifrunner.gnm2.ann1.ZZUQ03	9.21853	8.84738	7.87314	8.24185	6.21939	7.12863	6.17304	6.32821	7.66061	5.02711	6.84717	5.06431
arahy.Tifrunner.gnm2.ann1.ZZU9BA	1.62014	3.01125	2.55004	1.8589	0.680371	1.87752	2.75109	2.58186	2.59143	1.14518	1.71226	1.50625
arahy.Tifrunner.gnm2.ann1.ZZNJ3G	0	0	0.044377	0	0	0	0.168318	0	0.026398	0	0	0
arahy.Tifrunner.gnm2.ann1.ZZK2AU	8.27593	12.4802	11.41	10.6847	11.2638	9.74997	9.52047	12.3446	13.0879	14.4541	12.178	12.5763
arahy.Tifrunner.gnm2.ann1.ZZJI2X	29.4078	25.6488	23.7375	29.6264	32.7082	24.5764	28.2644	33.7411	31.6546	30.4661	27.8254	23.5773
arahy.Tifrunner.gnm2.ann1.ZZFR1H	3.03663	2.97307	2.91036	1.75097	1.80998	1.46856	4.82425	4.59472	6.60549	1.95267	3.63115	6.01497
arahy.Tifrunner.gnm2.ann1.ZZD30S	9.4362	9.33347	8.40842	11.8554	14.4056	7.20447	11.5068	15.0522	16.6189	12.2946	11.6497	10.6073
arahy.Tifrunner.gnm2.ann1.ZZBS45	0	0	0	0.196817	0	0	0.078941	0	0	0	0.102795	0
arahy.Tifrunner.gnm2.ann1.ZZ9Q5Y	14.2203	12.7843	15.4913	18.6698	14.3549	15.8754	13.3157	13.0272	13.0293	16.3004	14.3488	12.7646
arahy.Tifrunner.gnm2.ann1.ZZ9MYP	19.4231	20.6317	20.5532	20.7216	21.9849	17.179	16.6894	17.6561	15.4385	18.7961	20.2173	19.4684
arahy.Tifrunner.gnm2.ann1.ZZ97E1	6.33594	6.09983	6.01158	5.43617	5.7586	5.98736	6.46174	7.58449	7.02216	6.08695	5.7224	4.53336
arahy.Tifrunner.gnm2.ann1.ZZ8D5N	3.66113	3.64767	3.57998	4.66214	3.29574	3.92704	4.23784	3.75317	4.25574	3.54502	3.89885	4.28531
arahy.Tifrunner.gnm2.ann1.ZZ7V32	17.3327	14.8735	18.4139	11.3232	8.22423	11.1831	16.4259	13.734	16.3181	11.77	12.4102	8.27651
arahy.Tifrunner.gnm2.ann1.ZZ7G8M	0.491043	0.745777	0.589249	0.807808	0.939992	0.145271	0.986186	1.16664	0.713068	1.21268	1.42051	1.74743
arahy.Tifrunner.gnm2.ann1.ZZ77SN	1.70239	1.38498	1.606	1.42568	1.13819	1.993	1.6105	3.05658	1.63049	1.8472	1.28785	0.798102
arahy.Tifrunner.gnm2.ann1.ZZ6MF9	15.1126	12.4063	14.465	10.2328	9.39653	14.3004	15.4973	18.4806	14.5484	14.0205	11.6161	13.8137
arahy.Tifrunner.gnm2.ann1.ZZ4ZLB	0.355605	0.561321	0.869754	0.73443	0.351102	1.26174	0.482094	0.105116	0.084383	0.381872	0.342113	0.288009
arahy.Tifrunner.gnm2.ann1.ZZ4X7A	6.84064	3.39007	3.6233	2.52393	1.79635	7.45196	5.31756	5.55033	3.07955	2.7523	2.274	2.56773
arahy.Tifrunner.gnm2.ann1.ZZ4VEM	8.20611	12.1106	9.53957	8.35735	7.58635	8.60033	11.4788	10.8894	12.8785	9.50013	11.4216	11.2492
arahy.Tifrunner.gnm2.ann1.ZZ4RNK	4.70762	4.68894	4.40683	4.03349	3.22007	3.87062	4.07171	5.00998	5.19735	3.73918	3.62839	2.89986
arahy.Tifrunner.gnm2.ann1.ZZ4RN5	0.757863	1.34605	0.94632	1.11212	0.939331	0.877149	1.14723	1.52605	1.66793	1.13077	1.63257	1.22276
arahy.Tifrunner.gnm2.ann1.ZZ2GRA	0.173591	0.394429	0.386294	0.355145	0.363453	0.331319	0.338678	0.280096	0.257962	0.261751	0.273972	0.256574
arahy.Tifrunner.gnm2.ann1.ZZ1TXK	0	0	0	0	0	0	0	0.33795	0.337484	0	0	0
arahy.Tifrunner.gnm2.ann1.ZZ0VZ9	0.557176	1.17205	1.16451	0.494059	0.637226	0.42309	1.70152	1.55791	2.0281	0.709554	0.693985	1.13912
arahy.Tifrunner.gnm2.ann1.ZZ0D7Q	12.5448	16.0129	13.0791	12.2245	13.7209	14.6932	6.24517	9.86657	11.228	9.05571	10.3681	9.70288
arahy.Tifrunner.gnm2.ann1.ZZ0CH2	15.3828	15.7101	16.0779	18.1259	19.5723	17.6237	14.2744	15.1509	16.4053	15.9382	18.4125	18.4087
arahy.Tifrunner.gnm2.ann1.ZZ08SY	14.7464	15.9965	18.149	21.3577	19.33	18.8835	19.0098	17.9649	17.2459	19.3777	15.794	14.5321
arahy.Tifrunner.gnm2.ann1.ZYZ79R	55.8548	51.9353	53.7698	50.5192	47.8037	32.8533	15.811	22.6653	22.3002	20.812	27.7002	27.0457
arahy.Tifrunner.gnm2.ann1.ZYZ781	0	0.225024	0.1033	0.083071	0	0.048529	0.019413	0.066615	0	0	0	0
arahy.Tifrunner.gnm2.ann1.ZYX0UD	5.48472	8.17232	8.00658	8.05176	8.26893	3.83257	4.70594	6.1295	6.2124	8.76967	7.5379	6.65735
arahy.Tifrunner.gnm2.ann1.ZYX06Z	7.66558	9.1537	7.09091	8.14637	9.09086	8.98704	6.19104	8.94061	9.51083	9.44518	8.30532	4.4504
arahy.Tifrunner.gnm2.ann1.ZYWS46	3.75341	4.56372	4.32706	4.64832	4.49656	3.43306	4.48505	4.87228	4.89857	6.54026	4.47625	5.1337
arahy.Tifrunner.gnm2.ann1.ZYW6JP	1.07237	1.06326	1.45893	0.892984	0.934442	1.0976	0.927027	0.852088	1.24979	1.1414	0.625374	0.821515
arahy.Tifrunner.gnm2.ann1.ZYW4EC	2.93501	2.87142	2.24643	2.18034	1.14479	2.12596	2.23941	1.2925	2.90111	2.19558	2.34457	3.4462
arahy.Tifrunner.gnm2.ann1.ZYU4S1	0.884441	0.787141	0.590621	0.337149	0.369379	0.669335	0.055355	0	0.106405	0.449371	0.363172	0.354769
arahy.Tifrunner.gnm2.ann1.ZYRR1K	3.95113	5.36003	4.75284	4.60219	4.62908	3.80489	5.25201	5.84483	6.81903	5.17368	5.00213	6.38361
arahy.Tifrunner.gnm2.ann1.ZYQ7LA	0.16724	0.079134	0.243771	0.152647	0.241758	0.19558	0.110405	0.495507	0.032954	0.252243	0.146941	0.192904
arahy.Tifrunner.gnm2.ann1.ZYPR1Z	2.24802	2.86283	2.18257	2.49455	2.52857	2.49481	2.45453	2.74701	2.5629	2.55525	2.1877	2.10737
arahy.Tifrunner.gnm2.ann1.ZYNV17	0.932747	1.12448	0.879868	0.800797	1.30838	1.07854	1.0345	0.603712	0.911563	1.78882	1.12395	0.832833
arahy.Tifrunner.gnm2.ann1.ZYK677	4.58431	4.28529	3.07855	4.48196	3.55787	2.77113	4.72679	4.60769	4.67432	2.96283	3.9372	2.09674
arahy.Tifrunner.gnm2.ann1.ZYJ1QA	0	0.066979	0	0	0	0	0	0	0	0	0	0
arahy.Tifrunner.gnm2.ann1.ZYH4BX	103.38	94.7177	98.4674	113.481	104.681	96.7181	96.0215	86.1791	96.4751	98.3312	125.77	121.149
arahy.Tifrunner.gnm2.ann1.ZYC9F0	50.0452	38.1462	37.3102	45.7885	47.5172	44.0163	39.6716	31.3597	28.2119	39.5933	45.8823	61.3041
arahy.Tifrunner.gnm2.ann1.ZYC5JB	13.3831	15.7639	12.9587	15.4208	16.4313	9.69714	19.6619	18.2944	17.9215	24.4313	22.5459	21.0117
arahy.Tifrunner.gnm2.ann1.ZYC0YM	42.8469	38.938	39.5809	46.3041	37.8965	44.6976	45.925	48.9467	45.7282	41.3103	46.1795	42.1601
arahy.Tifrunner.gnm2.ann1.ZYB4F6	2.99778	2.96068	2.4054	2.23005	3.07293	2.34377	3.50035	2.6354	3.31938	2.96215	2.78005	5.27332
arahy.Tifrunner.gnm2.ann1.ZYB2LV	2.05217	3.05772	4.16719	4.16493	5.43264	2.94265	3.53339	2.64656	3.94951	5.0537	3.64118	5.32854
arahy.Tifrunner.gnm2.ann1.ZY9Z94	41.4732	38.1208	40.3831	44.2109	41.8212	37.1845	32.9294	34.9097	35.0298	31.9817	40.6106	35.5529
arahy.Tifrunner.gnm2.ann1.ZY8VEF	4.0864	5.63414	4.17076	6.57556	3.79324	5.96612	4.81486	8.14313	7.05208	5.55417	5.99358	4.52496
arahy.Tifrunner.gnm2.ann1.ZY7ZXH	14.3027	20.6296	18.7041	20.0249	19.4872	13.7369	15.099	15.0285	16.7189	17.4519	21.0812	16.0728
arahy.Tifrunner.gnm2.ann1.ZY7QH2	6.11457	7.47707	7.13075	5.68848	5.95961	5.6891	7.20506	6.31769	6.62641	6.06455	6.17908	5.89309
arahy.Tifrunner.gnm2.ann1.ZY7DZM	2.5751	2.85723	3.29517	3.27266	3.83982	2.72455	2.07439	3.3409	3.80148	2.12093	3.03971	2.91408
arahy.Tifrunner.gnm2.ann1.ZY6HCY	3.68855	3.2176	3.14028	3.54261	3.04156	4.28711	3.16143	3.94861	4.13315	3.44067	4.30678	3.77229
arahy.Tifrunner.gnm2.ann1.ZY6FPQ	4.4754	6.47994	5.8224	5.61964	6.45582	6.3613	3.17271	4.8983	4.51954	6.34368	6.06509	6.18738
arahy.Tifrunner.gnm2.ann1.ZY683S	14.6408	15.5276	16.2815	15.6174	13.547	18.3472	14.7065	13.5658	14.5206	14.6621	16.4946	16.6685
arahy.Tifrunner.gnm2.ann1.ZY648K	0.361424	0.379906	0.461356	0.381249	0.382443	0	0.234207	0.107747	0.182389	0.472656	0.250416	0.717482
arahy.Tifrunner.gnm2.ann1.ZY5U1L	0	0	0	0	0	0	0	0	0	0.916135	0	0
arahy.Tifrunner.gnm2.ann1.ZY5T03	30.0987	31.7517	33.7457	33.0043	31.4938	26.2353	32.5768	30.6022	33.1153	29.4012	29.8938	31.1503
arahy.Tifrunner.gnm2.ann1.ZY5S91	7.22777	9.2247	7.03875	8.43454	6.96105	7.27199	7.55998	7.10146	7.34019	8.33045	6.78911	7.53277
arahy.Tifrunner.gnm2.ann1.ZY4GTF	0.851849	0.183677	0.447509	0.455935	0.211003	0.069516	1.9842	4.04754	3.83151	3.66433	2.21988	0.109712
arahy.Tifrunner.gnm2.ann1.ZY3Q1N	1.97642	3.61711	3.29955	3.02176	2.35252	1.96301	3.04995	3.20191	3.1102	3.78138	3.19498	2.13112
arahy.Tifrunner.gnm2.ann1.ZY2J1I	0.065532	0	0	0	0.0334	0	0	0	0.032834	0.036699	0	0
arahy.Tifrunner.gnm2.ann1.ZY1N1V	6.48251	7.85841	7.51603	6.49743	5.74228	7.44125	9.60832	10.2241	10.7049	8.89037	7.2904	6.85694
arahy.Tifrunner.gnm2.ann1.ZY1HAF	16.3308	17.8123	17.7847	19.5827	17.3969	15.0989	20.4507	19.6416	19.9866	22.1337	18.4476	15.6602
arahy.Tifrunner.gnm2.ann1.ZY1C54	0.086093	0	0	0.184055	0	0.173985	0.15016	0.81593	0	0.392692	0.201831	0
arahy.Tifrunner.gnm2.ann1.ZXY9CS	2.07761	2.9915	3.00915	1.22247	0.847901	0.513462	0.124305	0.089092	0.05514	0	0.054923	0
arahy.Tifrunner.gnm2.ann1.ZXWJ3N	14.4195	10.3418	14.0025	17.7579	17.4056	12.8696	5.10453	10.897	5.51557	14.502	14.3037	11.4641
arahy.Tifrunner.gnm2.ann1.ZXWI6N	14.8242	13.6828	13.5474	15.1976	13.428	15.6812	14.4524	15.4649	14.7844	15.4605	13.9828	12.7316
arahy.Tifrunner.gnm2.ann1.ZXVU5X	0	0	0.079133	0	0.022545	0	0	0	0.042172	0.045339	0	0
arahy.Tifrunner.gnm2.ann1.ZXT55F	1.71756	2.38711	2.22727	2.56674	1.88969	2.55098	2.11092	3.10139	2.57637	2.17321	1.45512	2.06819
arahy.Tifrunner.gnm2.ann1.ZXR7VM	11.9434	11.6094	12.0329	11.7465	8.56732	9.62357	13.1272	12.3885	12.9489	10.9218	11.6557	9.05163
arahy.Tifrunner.gnm2.ann1.ZXQH02	0.160957	0.222032	0.316735	0.222865	0.173728	0.17355	0.242456	0.222979	0.227061	0.142591	0.266886	0.25982
arahy.Tifrunner.gnm2.ann1.ZXP0UV	10.6653	13.4347	12.2702	13.3613	13.8614	9.55798	10.0408	10.2866	10.5664	14.4815	13.0608	16.0843
arahy.Tifrunner.gnm2.ann1.ZXK5TL	0	0	0	0	0	0	0.134623	0	0	0	0	0
arahy.Tifrunner.gnm2.ann1.ZXK4R3	0	0	0	0	0	0	0	0.047407	0	0	0.043838	0
arahy.Tifrunner.gnm2.ann1.ZXJH7W	14.9559	14.9129	13.5954	16.0903	17.4351	14.6199	16.7798	17.9796	16.1916	18.5474	13.5496	14.0565
arahy.Tifrunner.gnm2.ann1.ZXIQ00	0.689645	3.89891	2.55044	1.39111	2.07123	0.782467	0.306491	0.08432	0.886477	2.22348	1.67981	2.82034
arahy.Tifrunner.gnm2.ann1.ZXEF1Z	3.29556	6.7399	6.17937	6.94951	6.1573	5.72305	6.71921	6.09024	5.85509	7.35579	6.79495	6.5829
arahy.Tifrunner.gnm2.ann1.ZXDB76	4.67478	4.44348	4.97131	4.28203	7.60601	5.04326	4.29443	6.62909	6.50375	5.72906	4.09646	5.67929
arahy.Tifrunner.gnm2.ann1.ZXD8B5	90.8923	81.7741	95.4432	86.1488	61.5391	51.1922	47.8471	45.2533	58.944	52.7595	50.5733	24.0046
arahy.Tifrunner.gnm2.ann1.ZXD7NA	0.414447	0.204186	0.069912	0.125052	0.889682	0.186597	0.627915	0.346333	0.345816	0.120098	0.098506	0.768486
arahy.Tifrunner.gnm2.ann1.ZXD46E	7.85123	6.84926	7.17334	4.45765	3.21861	6.57807	9.69859	8.34863	10.064	4.94652	5.49298	4.35722
arahy.Tifrunner.gnm2.ann1.ZXBW87	0.19466	0.293066	0.275364	0.444975	0.171262	0.360168	0.284319	0.293432	0.016025	0.341279	0.456684	0.281285
arahy.Tifrunner.gnm2.ann1.ZXB0FA	1.02283	1.7885	1.19284	1.67129	1.45438	1.27271	1.03899	1.47802	1.71351	1.57013	1.26815	1.41604
arahy.Tifrunner.gnm2.ann1.ZX8PMM	0.012935	0.11429	0	0	0.480934	0	0	0.152141	0	0	0	0
arahy.Tifrunner.gnm2.ann1.ZX8DBB	0	0.068302	0	0.06371	0	0.057715	0	0	0	0	0.036694	0.046583
arahy.Tifrunner.gnm2.ann1.ZX85RL	2.72646	0.052506	0.616173	1.98494	0.92318	2.82124	2.44472	3.23888	0.751097	2.27132	1.4232	3.75666
arahy.Tifrunner.gnm2.ann1.ZX7BQ2	0	0	0	0	0	0	0	0	0	0	0.048958	0
arahy.Tifrunner.gnm2.ann1.ZX6GQ3	0.498762	0.824757	0.838349	1.57672	0.286143	1.72959	3.65766	1.8368	3.36107	1.05572	2.05568	1.48834
arahy.Tifrunner.gnm2.ann1.ZX5EIN	1.28502	1.55767	0.952394	1.59418	2.68247	1.20527	0.91945	2.1009	1.32461	1.89365	1.80081	2.27733
arahy.Tifrunner.gnm2.ann1.ZX5C9C	14.1807	19.462	24.5569	19.8962	24.1125	22.906	14.332	17.022	19.6677	19.3893	19.3963	23.7759
arahy.Tifrunner.gnm2.ann1.ZX441X	9.06943	9.2536	9.20961	9.62539	8.27891	8.79907	10.7248	12.4682	11.3208	10.4603	10.088	9.09845
arahy.Tifrunner.gnm2.ann1.ZX3QI3	0	0	0	0	0	0	0	0	0	0.062691	0	0
arahy.Tifrunner.gnm2.ann1.ZX35QI	1.80956	1.62011	1.54349	1.57454	2.00156	1.67112	1.71952	2.54351	2.41095	2.17838	2.18538	2.09153
arahy.Tifrunner.gnm2.ann1.ZX29KH	0.16679	0	0.023321	0.068984	0.071342	0.103394	0	0	0	0	0.229188	0.033339
arahy.Tifrunner.gnm2.ann1.ZX1X7E	2.01298	2.80925	3.35752	2.88047	2.41339	3.11898	3.46721	3.53732	3.91045	2.89358	2.76078	2.81248
arahy.Tifrunner.gnm2.ann1.ZX188W	2.31593	2.88593	2.44135	2.48583	1.53874	1.02275	2.7375	3.10245	3.38369	0.972649	1.57656	1.1006
arahy.Tifrunner.gnm2.ann1.ZX076M	9.13885	8.77296	9.20759	8.47456	8.74904	10.3157	6.88975	8.38287	9.66765	8.00631	9.32623	8.93934
arahy.Tifrunner.gnm2.ann1.ZWYX82	3.22471	3.12781	3.08006	2.71955	3.08879	1.81556	3.38938	2.72254	2.47056	2.37354	2.49435	2.18033
arahy.Tifrunner.gnm2.ann1.ZWY028	9.62603	9.05029	9.82048	9.15734	7.60561	11.4576	13.7259	11.2851	10.9756	8.13432	8.72342	12.2183
arahy.Tifrunner.gnm2.ann1.ZWX69H	2.69033	2.58004	2.42631	2.43593	1.95323	2.24838	2.73277	3.19582	3.27549	1.57384	2.31771	1.53965
arahy.Tifrunner.gnm2.ann1.ZWX2MJ	9.52622	8.19727	7.89077	10.5629	5.10909	3.15357	12.0732	10.2649	11.9486	11.1184	9.96152	3.88747
arahy.Tifrunner.gnm2.ann1.ZWX0IX	0.577625	1.119	2.56844	3.14906	5.05788	2.8482	0.152072	0.30813	0.446171	3.2429	2.11943	2.72129
arahy.Tifrunner.gnm2.ann1.ZWR48E	237.266	265.517	335.503	316.118	533.391	296.329	308.218	297.012	377.228	520.43	407.491	583.607
arahy.Tifrunner.gnm2.ann1.ZWND97	22.4687	19.1886	19.3754	21.5092	18.4245	20.7345	23.5466	22.0103	20.6155	19.771	21.9604	19.6701
arahy.Tifrunner.gnm2.ann1.ZWJH5S	13.4912	12.4378	12.3847	13.2993	10.4642	16.4518	13.321	14.9101	14.7817	12.1152	11.943	10.0813
arahy.Tifrunner.gnm2.ann1.ZWJ0BK	1.54751	1.01551	1.44032	1.00886	2.60075	1.51011	1.27679	1.3314	2.15837	2.4458	2.13892	2.59118
arahy.Tifrunner.gnm2.ann1.ZWGB7W	24.0022	22.5862	20.347	22.5919	23.8554	18.6825	25.7873	28.6967	31.8286	18.6699	21.4551	25.3613
arahy.Tifrunner.gnm2.ann1.ZWD0Q2	3.51785	2.2264	2.6091	1.20466	0.063374	3.66712	2.08024	1.44135	1.13349	0.433493	1.13656	0.305348
arahy.Tifrunner.gnm2.ann1.ZWC5L9	6.09991	7.04588	6.14914	6.82743	5.2139	5.20548	8.56799	7.90953	7.64549	6.27194	7.60639	6.42003
arahy.Tifrunner.gnm2.ann1.ZWBN17	1.60575	2.20343	1.88085	2.19378	2.39818	2.04398	2.73767	2.83562	3.06441	2.54743	2.30344	2.34337
arahy.Tifrunner.gnm2.ann1.ZWB8CE	0.166366	0.199704	0.070814	0.04652	0.158895	0.17119	0.188544	0.141279	0.030934	0.18236	0.107431	0.116257
arahy.Tifrunner.gnm2.ann1.ZWB5UC	9.52785	15.7614	8.37223	20.0749	14.797	48.8346	11.6056	12.1882	15.1928	17.8228	21.5792	22.4866
arahy.Tifrunner.gnm2.ann1.ZWAD2N	0.138822	0.012941	0	0.037661	0	0	0.088114	0	0	0	0	0.01196
arahy.Tifrunner.gnm2.ann1.ZWA97R	0	1.72612	0	2.51352	2.46366	0	0	0	0	4.08165	3.39549	2.32385
arahy.Tifrunner.gnm2.ann1.ZW9JKZ	5.82503	8.46087	6.24582	6.2344	5.72913	7.20178	7.36525	9.41233	9.31309	6.2964	6.22663	7.0025
arahy.Tifrunner.gnm2.ann1.ZW9ABU	0	0.304732	0.133643	0.283007	0	0	0.481846	0.330739	0.479883	0	0	0
arahy.Tifrunner.gnm2.ann1.ZW8ZX0	0	0	0	0	0	0	0	0.035082	0.040657	0.017865	0.064881	0
arahy.Tifrunner.gnm2.ann1.ZW8IXI	0.088713	0	0.237731	0	0.232899	0.768432	0.162694	0.143653	0.280359	0	0.088558	0.137007
arahy.Tifrunner.gnm2.ann1.ZW8CA6	0.053678	0.057543	0	0.055822	0.055308	0.11486	0	0	0.376576	0	0	0
arahy.Tifrunner.gnm2.ann1.ZW82SR	7.68513	6.86044	9.62764	5.6144	5.85153	7.44954	11.7064	8.98198	8.59963	5.61462	5.534	6.96161
arahy.Tifrunner.gnm2.ann1.ZW7TAG	18.6874	16.3016	16.5829	14.2504	14.7517	17.9921	17.4304	17.5004	16.8604	15.3928	15.096	16.3609
arahy.Tifrunner.gnm2.ann1.ZW7PV2	8.43039	12.0823	10.1694	8.70207	10.8975	6.21453	11.0636	12.0715	12.9924	11.5601	9.3096	7.86586
arahy.Tifrunner.gnm2.ann1.ZW77VX	19.1373	13.6347	17.2247	14.1809	11.8124	17.5557	17.3843	13.7326	10.4498	12.9153	14.3227	20.1535
arahy.Tifrunner.gnm2.ann1.ZW7540	76.8983	85.7541	55.4522	31.0019	28.1031	36.7414	120.03	70.7366	66.1789	44.5921	49.5826	48.1584
arahy.Tifrunner.gnm2.ann1.ZW6KD7	0.013628	0	0.176875	0.11306	0.266188	0	0	0.068528	0.03051	0.049568	0.030491	0.066288
arahy.Tifrunner.gnm2.ann1.ZW54SW	8.50901	9.47739	11.8527	7.81743	5.51964	10.3044	14.7943	9.27269	11.7473	8.28627	8.7408	16.327
arahy.Tifrunner.gnm2.ann1.ZW245F	0.026136	0	0.122875	0.231028	0.027913	0.027963	0	0.028215	0.310307	0.114941	0.128277	0.310301
arahy.Tifrunner.gnm2.ann1.ZW21UW	0.639399	0.521876	0.598404	1.18912	0.804029	1.22196	0.664126	0.705624	0.569518	1.54719	1.43203	0.642694
arahy.Tifrunner.gnm2.ann1.ZW203D	19.1328	20.6342	10.9857	22.4887	7.29237	19.4518	28.6755	36.8668	30.655	19.4919	15.4586	5.42743
arahy.Tifrunner.gnm2.ann1.ZW16GX	8.51044	9.39223	9.27953	7.88156	7.95366	6.86137	8.00811	8.26971	8.96886	6.73236	7.78193	7.17055
arahy.Tifrunner.gnm2.ann1.ZVYX7T	0.626621	1.00146	1.27244	0.890678	1.3801	0.807695	1.07717	0.822746	1.23616	1.07083	1.08139	1.03464
arahy.Tifrunner.gnm2.ann1.ZVY5TW	0	0	0	0	0	0	0	0	0	0	0	0.011735
arahy.Tifrunner.gnm2.ann1.ZVXK34	18.1343	19.6486	19.0022	18.0416	18.6985	21.3138	22.4936	20.9238	21.1139	18.4165	19.1096	19.4235
arahy.Tifrunner.gnm2.ann1.ZVX95B	1.09412	0.861265	0.984598	1.73023	1.33384	0.967502	0.919396	0.589689	0.294682	1.27982	0.975644	0.898767
arahy.Tifrunner.gnm2.ann1.ZVW0EZ	0	0.066537	0.139479	0	0	0	0.115341	0	0.90342	0	0.078336	0.043205
arahy.Tifrunner.gnm2.ann1.ZVTH8F	0	0	0.10788	0	0.578039	0.024952	0	0	0	0	0	0.067946
arahy.Tifrunner.gnm2.ann1.ZVT9MX	0.350165	0.079856	0.332898	0.160573	0.351694	0.188398	0.91447	1.00059	0.753718	0.422303	0.579284	0.293254
arahy.Tifrunner.gnm2.ann1.ZVRF07	22.1133	22.178	12.5947	20.4343	6.348	5.55206	22.2945	36.6891	34.8014	5.07062	11.9443	2.38416
arahy.Tifrunner.gnm2.ann1.ZVR9LL	6.52888	5.5245	5.7183	5.55857	5.76524	5.45906	6.38228	6.04513	6.11633	5.08838	5.53723	6.83325
arahy.Tifrunner.gnm2.ann1.ZVPY4M	1.17751	1.68227	1.73334	1.0219	1.16207	1.19126	2.40455	1.88292	2.24256	1.46954	1.46085	1.8871
arahy.Tifrunner.gnm2.ann1.ZVPG3A	42.3969	40.9737	46.4219	52.7	51.9071	48.1156	37.4997	38.4543	34.7279	41.6727	49.9875	50.5403
arahy.Tifrunner.gnm2.ann1.ZVP9M0	0.72352	1.02333	0.677568	0.925607	1.21208	0.692612	1.61261	1.42148	1.16538	1.4387	0.96661	0.897542
arahy.Tifrunner.gnm2.ann1.ZVK5KU	7.44384	8.71833	9.0924	7.56313	10.1502	6.99617	6.79929	7.75469	7.19284	6.44438	6.77471	7.90156
arahy.Tifrunner.gnm2.ann1.ZVJ3VC	9.33329	4.77481	9.06771	5.66448	4.0032	19.7713	19.2108	10.4043	7.39241	6.36915	5.85825	13.9401
arahy.Tifrunner.gnm2.ann1.ZVI86Q	5.41881	8.74763	8.72407	9.46427	9.4342	7.36414	6.47762	8.07157	8.00396	6.33656	9.60833	8.65516
arahy.Tifrunner.gnm2.ann1.ZVG5GW	0.091953	0.220067	0.102312	0.429085	0.522153	0.159621	0.023971	0.248165	0.276391	0.404393	0.25243	0.068327
arahy.Tifrunner.gnm2.ann1.ZVFA1T	0	0	0	0	0	0	0	0	0	0.039491	0	0
arahy.Tifrunner.gnm2.ann1.ZVD3U0	4.15904	3.18548	3.64787	4.1262	2.71659	5.42398	6.83363	5.4597	4.53319	4.61015	4.70778	4.12992
arahy.Tifrunner.gnm2.ann1.ZVB07A	2.68844	1.51335	2.09715	2.02892	3.81938	2.44524	1.69853	1.24627	3.12388	1.83127	1.4708	4.06402
arahy.Tifrunner.gnm2.ann1.ZVA9BY	0.463708	0.548983	0.530184	0.472217	0.408944	0.341169	0.380178	0.452322	1.01646	0.349514	0.281534	0.361702
arahy.Tifrunner.gnm2.ann1.ZV9XE5	0.427848	0.378633	0.279577	0.463032	0.444118	0.619	0.663958	0.894419	0.666049	0.429072	0.931803	0.741384
arahy.Tifrunner.gnm2.ann1.ZV98P0	0	0	0.025772	0	0	0	0	0	0	0	0	0
arahy.Tifrunner.gnm2.ann1.ZV83RA	3.01934	4.99463	2.82943	4.41216	3.15154	2.3627	6.54667	9.28275	8.8513	4.2982	4.48723	2.34752
arahy.Tifrunner.gnm2.ann1.ZV83LZ	75.543	96.703	97.8624	102.58	122.135	97.8288	102.55	109.183	104.125	129.076	111.462	124.574
arahy.Tifrunner.gnm2.ann1.ZV7VE3	2.72687	2.16909	1.60064	2.40309	2.22918	1.40832	2.38769	3.31049	3.63362	2.45352	2.43755	2.72575
arahy.Tifrunner.gnm2.ann1.ZV72ZC	6.27965	5.7016	5.77076	4.93947	4.91797	4.49538	5.2716	5.80925	6.04672	5.09674	4.67621	5.34001
arahy.Tifrunner.gnm2.ann1.ZV61IE	0.490267	0.680155	0.418312	0.460135	1.09789	0.416876	0.334415	0.782141	0.533801	0.368478	0.372964	0.458395
arahy.Tifrunner.gnm2.ann1.ZV45BV	7.11874	6.80404	6.28247	6.54963	7.88875	7.56113	7.11459	7.31333	7.76425	6.29038	7.04938	8.60397
arahy.Tifrunner.gnm2.ann1.ZV3AQA	0.938797	1.00266	0.597018	0.507412	0.933614	0.727336	1.45629	1.46535	1.37908	1.44075	0.940136	1.04347
arahy.Tifrunner.gnm2.ann1.ZV36U3	3.3034	3.92295	3.71756	3.69414	4.99104	2.35337	6.51983	5.66183	5.2611	5.83085	5.62809	5.44067
arahy.Tifrunner.gnm2.ann1.ZV34CK	0.552419	0.834613	1.10876	0.819929	0.752232	0.710426	0.695603	1.09543	0.534994	1.36423	1.6674	1.5204
arahy.Tifrunner.gnm2.ann1.ZV22RA	1.83929	1.78954	1.68009	2.51821	2.20612	2.7345	1.68519	2.35852	2.50385	2.21925	2.27939	2.02434
arahy.Tifrunner.gnm2.ann1.ZV0YIE	0.684524	0.585247	0.677449	0.496575	0.675088	0.294426	0.74164	0.729911	0.88581	0.601169	0.528584	0.485284
arahy.Tifrunner.gnm2.ann1.ZV0KA8	5.36521	4.9757	5.02654	5.56255	4.69952	5.4304	4.77093	5.78341	5.63516	4.32122	4.86374	4.20743
arahy.Tifrunner.gnm2.ann1.ZUZF0V	10.139	10.7598	7.40956	9.09639	9.71265	8.84638	9.31224	9.64597	11.1225	7.7428	9.10563	8.94747
arahy.Tifrunner.gnm2.ann1.ZUZE17	1.04721	0.749923	0.801134	0.677211	0.755509	0.852577	1.3147	1.40097	1.57185	0.50179	0.883173	0.171537
arahy.Tifrunner.gnm2.ann1.ZUY26J	1.30288	1.79858	2.07119	1.85542	2.20396	1.8597	1.25627	2.10668	2.58137	1.46873	1.97029	1.39878
arahy.Tifrunner.gnm2.ann1.ZUXP3H	7.24425	4.18282	4.42054	6.0704	4.69343	4.83832	11.9544	12.0256	9.80863	5.17046	5.35982	3.68164
arahy.Tifrunner.gnm2.ann1.ZUV7WX	28.3032	37.9355	42.6668	39.3473	48.2737	36.2209	32.3788	34.1093	30.8304	44.5438	41.2792	44.3681
arahy.Tifrunner.gnm2.ann1.ZUU225	0	0	0	0	0	0.023703	0	0	0	0	0	0
arahy.Tifrunner.gnm2.ann1.ZUTV6V	5.47067	9.44486	10.4524	8.67594	9.58507	8.25734	6.80956	6.64013	7.39587	6.16382	8.26349	8.74196
arahy.Tifrunner.gnm2.ann1.ZUTJ34	0.669217	0.99191	1.25816	0.513705	0.93268	0.666397	0.919196	1.29677	0.470157	0.982584	0.767174	0.91718
arahy.Tifrunner.gnm2.ann1.ZUT89Z	0	0	0.021361	0	0	0.033712	0	0.014051	0.042105	0	0.02097	0.156092
arahy.Tifrunner.gnm2.ann1.ZUT0YB	0.543366	0.140107	0	0.854231	0.046578	0.140948	0.247511	0.020016	0.066862	0.047808	0.122642	0.162337
arahy.Tifrunner.gnm2.ann1.ZUNL57	4.2221	5.29881	6.56176	4.50537	5.85719	6.19924	4.71808	5.30475	5.49683	5.86002	4.71219	4.53504
arahy.Tifrunner.gnm2.ann1.ZUMJ7A	0	0	0	0	0	0	0	0	0.229808	0.151572	0	0
arahy.Tifrunner.gnm2.ann1.ZUL46H	0.041019	0	0.019284	0.095978	0.070326	0.02187	0.021386	0	0	0	0.111785	0.081279
arahy.Tifrunner.gnm2.ann1.ZUK3ZD	19.9533	25.632	26.5577	26.7068	27.2713	17.4376	20.5903	24.9212	28.6402	30.4951	26.6747	25.7981
arahy.Tifrunner.gnm2.ann1.ZUJJ2F	6.21884	5.74381	5.65833	5.23671	4.32086	6.92941	7.17887	6.79419	7.34708	5.95158	5.93447	5.86806
arahy.Tifrunner.gnm2.ann1.ZUJ4QN	0.634323	0.738513	0.661785	0.75233	0.631925	1.36141	0.740298	0.573034	0.47719	0.72552	0.815976	1.14635
arahy.Tifrunner.gnm2.ann1.ZUJ3H1	0.858435	0.88234	0.572117	1.29578	1.05582	2.35101	0.643535	0.736928	0.404859	0.831318	1.05025	2.51057
arahy.Tifrunner.gnm2.ann1.ZUG4EU	7.4772	7.9843	8.81771	8.87584	6.52247	8.1456	9.88625	9.47909	9.22818	7.76391	8.69891	6.60971
arahy.Tifrunner.gnm2.ann1.ZUE09J	0.660146	1.68973	0.844365	0.445056	1.04048	0.243627	1.10814	1.1883	2.45634	0.331939	1.40965	2.28644
arahy.Tifrunner.gnm2.ann1.ZUD52U	0.238497	0.63262	0.923115	1.23362	1.07481	0.809858	0.344348	0.466342	0.220637	1.21426	0.901656	0.56468
arahy.Tifrunner.gnm2.ann1.ZUCN90	22.832	18.9992	18.5538	24.6841	24.6096	20.1368	22.6018	22.8805	25.6269	21.311	24.2368	20.8949
arahy.Tifrunner.gnm2.ann1.ZUC4D4	0.126798	0.283038	0.058045	0.189762	0.043548	0.426111	0.167676	0	0	0	0.139381	0.352853
arahy.Tifrunner.gnm2.ann1.ZUC1LN	0	0	0	0	0	0	0	0	0.077132	0	0	0
arahy.Tifrunner.gnm2.ann1.ZU9GYC	0	16.6971	0	22.3147	16.0901	0	14.066	19.2862	21.6894	0	27.2029	15.073
arahy.Tifrunner.gnm2.ann1.ZU9B18	214.769	186.637	192.419	254.617	235.155	197.971	135.542	113.473	103.228	193.446	212.693	237.491
arahy.Tifrunner.gnm2.ann1.ZU7UIY	9.47518	8.64751	8.41553	9.32181	7.8979	10.1634	9.79591	11.4157	11.7958	10.243	10.4709	8.87824
arahy.Tifrunner.gnm2.ann1.ZU7PYG	0	0	0	0	0	0	0	0	0.024917	0.027988	0	0
arahy.Tifrunner.gnm2.ann1.ZU7MY6	0.060288	0.095436	0.262124	0	0.129205	0	0	0	0.120843	0	0.024691	0.327527
arahy.Tifrunner.gnm2.ann1.ZU6JE3	14.2333	13.9601	12.6561	19.844	21.2612	12.0207	16.3882	17.4013	14.6967	20.1642	24.914	19.2661
arahy.Tifrunner.gnm2.ann1.ZU5NJG	0.31007	0.129915	0.130175	0.107185	0.064436	0.295129	0.411309	0.47484	0.378944	0.076138	0.372841	0.467541
arahy.Tifrunner.gnm2.ann1.ZU4V4B	17.379	12.8972	14.4192	17.0463	12.5026	23.2825	22.4586	19.6128	16.6114	16.6559	18.1268	18.9212
arahy.Tifrunner.gnm2.ann1.ZU4KSC	12.4888	12.6843	14.5622	16.1505	15.5221	14.68	10.7611	11.9788	10.9907	15.109	13.4076	14.7605
arahy.Tifrunner.gnm2.ann1.ZU4F6W	11.7615	10.3985	10.5355	9.63318	8.96962	13.7519	10.5524	11.4172	13.3639	8.46299	9.41242	8.57674
arahy.Tifrunner.gnm2.ann1.ZU426T	9.63357	10.9985	10.4792	10.2703	11.2717	9.20948	8.992	9.19019	9.35108	9.17373	9.47158	8.80637
arahy.Tifrunner.gnm2.ann1.ZU3NW2	12.5759	13.8852	11.6617	10.8472	12.3265	12.5311	14.0999	15.3545	15.2472	15.2659	11.4181	12.9079
arahy.Tifrunner.gnm2.ann1.ZU3KY9	1.92635	1.61376	1.61523	0.808393	1.05636	1.72004	2.53194	1.6283	1.78719	1.33562	1.90944	2.11273
arahy.Tifrunner.gnm2.ann1.ZU3BRN	6.69462	9.94124	7.49524	6.32813	8.19859	7.34098	10.8348	6.44563	9.0411	5.99423	6.23342	7.74254
arahy.Tifrunner.gnm2.ann1.ZU35GG	24.7888	26.6453	22.8032	20.1919	19.6342	17.5063	18.8811	17.4009	18.6318	17.7358	17.3238	12.2467
arahy.Tifrunner.gnm2.ann1.ZU31CU	0	0	0	0	0	0	0	0	0	0.018178	0	0
arahy.Tifrunner.gnm2.ann1.ZU2VWU	2.43978	1.57027	2.37436	2.48441	3.67983	3.04146	1.98215	2.50241	2.20162	2.8389	2.55774	3.54979
arahy.Tifrunner.gnm2.ann1.ZU2PF6	3.05339	0	4.38512	3.62715	0	3.69974	4.40958	3.47043	0	2.24237	3.37475	0
arahy.Tifrunner.gnm2.ann1.ZU2BT9	1.47459	1.15203	0.815968	1.7568	0.505908	1.45877	1.33091	1.92689	1.48176	1.56185	0.960462	2.36498
arahy.Tifrunner.gnm2.ann1.ZU0NEU	0.240098	0.077756	0.183365	0.075598	0	0.05185	0.300902	0	0	0.106565	0.096757	0
arahy.Tifrunner.gnm2.ann1.ZU0I6S	14.1092	10.3058	9.76891	11.7257	8.92489	14.4353	14.1818	15.4914	14.1465	10.3902	13.2462	12.9973
arahy.Tifrunner.gnm2.ann1.ZTX9DA	0	0	0	0	0	0	0	0	0	0	0	0.130261
arahy.Tifrunner.gnm2.ann1.ZTUA92	4.36307	5.21347	5.38978	6.21371	7.00152	3.87357	4.22515	4.37356	6.32378	4.52303	5.58517	6.64512
arahy.Tifrunner.gnm2.ann1.ZTTZ43	0	28.8609	29.173	15.0633	27.5085	0.017316	0	9.83622	27.9095	0.028464	10.2447	30.0647
arahy.Tifrunner.gnm2.ann1.ZTTB8N	34.2494	28.6717	27.609	33.4796	26.6474	28.4049	38.8821	42.5943	38.7723	29.5761	34.2083	24.7007
arahy.Tifrunner.gnm2.ann1.ZTT4XD	0.936292	0.3574	0.139478	0.330671	0.910436	3.24718	0	0.237825	0.288499	0	0.442039	0.686817
arahy.Tifrunner.gnm2.ann1.ZTR0B0	0.837823	1.61346	1.27097	1.30481	1.00059	0.684977	0.989073	1.84285	1.60783	1.67353	1.16773	0.903018
arahy.Tifrunner.gnm2.ann1.ZTQN5A	0.188727	0.166827	0.146	0	0.417077	0.254698	0.216669	0.222625	0	0.126745	0.201748	0
arahy.Tifrunner.gnm2.ann1.ZTQI5E	1.20994	2.21722	2.05635	2.05668	2.14213	2.51299	1.97636	2.44976	2.46176	1.86107	2.31381	2.49493
arahy.Tifrunner.gnm2.ann1.ZTLC2M	0.726349	1.3568	1.04893	0.921253	1.46422	1.08075	0.541209	0.697152	0.961405	0.767563	0.829781	1.45362
arahy.Tifrunner.gnm2.ann1.ZTL1PV	6.10094	5.59345	7.5286	3.89877	4.78953	5.90478	11.1262	7.26607	7.27515	5.92509	3.57808	8.44916
arahy.Tifrunner.gnm2.ann1.ZTJ4VR	6.76236	7.45212	7.76551	8.50991	8.58165	7.9014	7.37994	9.99153	8.57624	10.1044	8.73307	9.7324
arahy.Tifrunner.gnm2.ann1.ZTJ4JW	4.15487	5.18031	6.39925	5.61146	4.33909	4.27865	5.30861	5.70646	5.13365	9.01204	8.71417	5.77678
arahy.Tifrunner.gnm2.ann1.ZTJ0QN	4.7674	7.13128	12.2291	6.93538	7.8252	7.77398	5.81471	8.22331	11.0985	14.2407	8.69603	10.1829
arahy.Tifrunner.gnm2.ann1.ZTD7SX	0.15783	0	0	0	0.109742	0.337722	0	0	0	0.057513	0	0.016111
arahy.Tifrunner.gnm2.ann1.ZTBZ6L	12.4373	10.8061	10.7338	11.8229	13.1471	10.1516	19.9615	16.1365	12.7689	14.41	15.6925	6.40429
arahy.Tifrunner.gnm2.ann1.ZTB6Z9	12.9822	17.1647	17.9035	15.1966	17.0373	16.289	12.4499	13.3019	15.055	15.8216	13.8551	15.3766
arahy.Tifrunner.gnm2.ann1.ZT89Y7	9.94132	8.3544	9.9646	8.063	9.46909	6.14686	12.8517	12.4954	10.0052	13.2178	9.38837	8.08491
arahy.Tifrunner.gnm2.ann1.ZT6WDH	31.6433	37.7932	40.8726	40.747	49.7289	32.9211	23.112	26.4525	24.5628	40.586	37.2176	37.9166
arahy.Tifrunner.gnm2.ann1.ZT6JLG	0.027933	0	0.314842	0.082487	0	0.019968	0.077845	0.045332	0.074354	0.041039	0.087937	0.136241
arahy.Tifrunner.gnm2.ann1.ZT6D63	0.728343	0.613366	0.662078	0.886131	1.25125	1.07669	0.483952	0.646274	0.370484	0.690273	1.09162	1.00778
arahy.Tifrunner.gnm2.ann1.ZT5PYH	1.81205	2.57691	2.49617	3.29774	3.49276	2.39652	1.53837	2.58695	2.24128	1.77485	2.19414	2.2348
arahy.Tifrunner.gnm2.ann1.ZT59C6	1.53395	1.60364	1.17876	0.568658	1.01741	1.70384	0.832913	0.910238	2.08031	0.762059	1.41444	1.37387
arahy.Tifrunner.gnm2.ann1.ZT519T	16.6771	17.7692	15.0738	15.3724	13.2043	9.61248	12.9874	12.2733	13.3629	9.584	17.1362	10.2381
arahy.Tifrunner.gnm2.ann1.ZT4TH6	0	0	0	0	0	0	0	0.15214	0	0	0	0
arahy.Tifrunner.gnm2.ann1.ZT4MYH	2.36102	3.44604	3.11474	2.90854	3.62978	2.71322	1.36493	1.96877	2.48232	2.46495	2.2897	2.48059
arahy.Tifrunner.gnm2.ann1.ZT3MCZ	10.5125	11.3531	11.1414	11.9507	13.2878	10.4507	12.136	12.9846	12.4473	10.1717	10.0328	8.92946
arahy.Tifrunner.gnm2.ann1.ZT2UHJ	0.428792	0.320935	0.206306	0.264086	0.354067	0.15348	0.3483	0.27367	0.622146	0.473422	0.48045	0.370311
arahy.Tifrunner.gnm2.ann1.ZT2LDC	94.4254	92.5275	106.926	110.452	126.576	112.076	96.4293	84.6001	93.4476	105.456	115.683	134.052
arahy.Tifrunner.gnm2.ann1.ZT22EI	2.458	1.76399	1.59778	2.17778	2.14346	1.39532	2.17475	2.51291	2.25737	2.43793	2.21904	2.58147
arahy.Tifrunner.gnm2.ann1.ZSYR8D	0.032531	0	0	0	0	0	0	0	0	0	0	0
arahy.Tifrunner.gnm2.ann1.ZSY7EJ	3.08419	3.04176	2.51738	3.51124	1.94526	2.8293	3.74779	3.71558	4.59294	3.5148	3.67877	3.15695
arahy.Tifrunner.gnm2.ann1.ZSY109	8.28794	5.38847	6.73942	3.87514	4.95769	10.0004	10.0289	8.97074	8.03338	4.89865	5.02585	12.6338
arahy.Tifrunner.gnm2.ann1.ZSXS9S	0	0.079877	0	0	0	0	0	0	0	0	0	0
arahy.Tifrunner.gnm2.ann1.ZSXA4K	0	0.077599	0	0.329365	0	0	0	0	0	0	0.079347	0.088189
arahy.Tifrunner.gnm2.ann1.ZSX3H1	5.27301	8.27471	5.29557	6.51982	9.48153	2.5737	6.0813	5.55981	5.59984	5.64181	7.97246	7.57651
arahy.Tifrunner.gnm2.ann1.ZSV3DU	62.7953	56.2114	63.1708	56.1266	67.2479	64.1781	65.8441	58.0563	59.2353	70.5254	60.7929	60.8947
arahy.Tifrunner.gnm2.ann1.ZST20A	34.9074	36.6141	22.7342	31.5106	17.7519	22.0925	30.8148	27.7364	23.4026	26.6918	29.5265	12.7553
arahy.Tifrunner.gnm2.ann1.ZSS812	7.6453	7.59199	8.26492	8.42009	6.91977	7.28219	7.39879	8.71913	5.94514	10.3692	6.31536	6.82534
arahy.Tifrunner.gnm2.ann1.ZSP0P7	3.75782	4.43883	4.35471	3.10478	6.94325	3.58129	1.74187	2.7501	3.24535	3.76809	3.08127	3.52448
arahy.Tifrunner.gnm2.ann1.ZSLI3V	16.9176	10.9468	11.0036	14.3039	8.48107	17.0293	22.3109	19.5718	14.4196	14.7824	15.6711	7.67769
arahy.Tifrunner.gnm2.ann1.ZSL9VF	0.022685	0	0	0	0	0	0	0	0	0	0	0
arahy.Tifrunner.gnm2.ann1.ZSL8AZ	37.4261	34.2178	30.6046	32.4878	26.6591	32.5366	31.6116	31.6397	32.0656	25.1929	27.5614	22.1435
arahy.Tifrunner.gnm2.ann1.ZSL5GJ	2.00008	2.75746	2.86825	3.9883	4.20097	3.23381	4.15886	6.6462	6.66465	10.762	10.7108	12.2679
arahy.Tifrunner.gnm2.ann1.ZSH2T8	0.095151	0.123419	0.484492	0.119848	0.667764	0.127209	0	0.025722	0.159678	0.091079	0.202417	0.333692
arahy.Tifrunner.gnm2.ann1.ZSFV9B	20.7216	20.1978	19.539	17.7799	17.0665	17.3473	20.5605	20.4765	20.7848	20.9714	20.3876	20.7098
arahy.Tifrunner.gnm2.ann1.ZSCD81	12.8007	18.4597	16.6748	20.7041	15.8253	18.1504	17.6064	17.6829	18.5666	18.8176	16.8789	20.5312
arahy.Tifrunner.gnm2.ann1.ZSCD5Z	0.775088	0.43602	0.439707	0.576647	1.0071	0.470078	0.978987	1.08166	0.785935	0.662362	0.673634	0.853782
arahy.Tifrunner.gnm2.ann1.ZSC88Q	11.1024	7.31579	6.85312	8.08697	5.01411	23.8967	12.8374	8.21647	8.91237	7.60705	9.59784	10.6627
arahy.Tifrunner.gnm2.ann1.ZS9VWH	34.1654	29.8814	34.947	46.1116	50.0875	28.1	18.4423	9.66358	18.0223	33.8247	45.8462	57.5613
arahy.Tifrunner.gnm2.ann1.ZS9M1F	2.64202	2.42383	1.7547	2.68427	3.98777	3.89123	2.80863	3.98656	3.69892	3.95858	3.93138	3.14794
arahy.Tifrunner.gnm2.ann1.ZS7YSR	6.50288	7.30427	7.46374	7.00275	3.55614	13.7953	3.86238	3.00639	4.16743	6.06963	6.24941	5.60612
arahy.Tifrunner.gnm2.ann1.ZS7EEZ	0	0.104718	0.049281	0.021993	0.059809	0.130271	0	0.067896	0.042022	0.126688	0.009579	0.060383
arahy.Tifrunner.gnm2.ann1.ZS76EK	7.74425	10.0338	8.74085	8.27948	9.24483	6.77375	7.6617	8.9321	9.32442	8.24086	7.61226	6.75545
arahy.Tifrunner.gnm2.ann1.ZS6XNI	2.11213	3.23994	3.664	4.23674	5.83903	2.54039	2.06665	1.61168	1.33713	3.87543	4.61587	3.66707
arahy.Tifrunner.gnm2.ann1.ZS5XSZ	0	0	0.420818	0.394979	0.056487	0	0.29555	0.213402	0.432159	0.115915	0.052623	0.152493
arahy.Tifrunner.gnm2.ann1.ZS5EQ8	6.41181	6.18822	4.90556	5.20836	4.43661	11.868	3.70829	1.98086	2.23624	5.01961	4.21719	11.2828
arahy.Tifrunner.gnm2.ann1.ZS4L0E	2.72958	2.5621	2.74889	3.18844	2.289	2.28226	2.7305	3.20048	3.58255	2.73436	2.51232	2.97474
arahy.Tifrunner.gnm2.ann1.ZS42GJ	6.79112	9.03017	7.22161	8.50517	8.19645	8.31568	6.29849	7.78983	7.03984	8.10238	8.51167	8.02441
arahy.Tifrunner.gnm2.ann1.ZS3YFB	1.15225	1.33102	0.954532	1.33532	1.53248	0.909253	0.669451	1.57401	1.16955	1.61812	1.43829	1.32773
arahy.Tifrunner.gnm2.ann1.ZS3MQE	36.5488	39.4043	44.4025	40.5444	49.1353	45.7981	41.9583	44.4803	45.601	44.7871	44.3363	45.7956
arahy.Tifrunner.gnm2.ann1.ZS1M1K	3.19843	2.9333	2.72647	6.01552	13.5239	3.57613	1.11459	0.771977	1.77519	2.51682	4.55314	15.6397
arahy.Tifrunner.gnm2.ann1.ZS1FXZ	8.67522	7.8922	9.06099	8.47175	8.52778	6.97159	5.79247	7.69545	6.64729	6.57373	7.37298	7.28569
arahy.Tifrunner.gnm2.ann1.ZS0DEM	0.027725	0.061052	0.0553	0	0.141798	0	0.030562	0.031745	0.058648	0.314894	0.260675	0
arahy.Tifrunner.gnm2.ann1.ZRY4AM	66.9933	87.7877	97.2341	95.7767	95.3297	80.4181	72.0076	75.5507	71.7923	110.246	97.8488	102.417
arahy.Tifrunner.gnm2.ann1.ZRY0WK	0.806398	1.53779	0.563807	1.6007	1.53619	0.654902	0.186201	0.870724	0.717088	1.27277	0.918628	0.870065
arahy.Tifrunner.gnm2.ann1.ZRX0EM	0.046838	0.993952	0.867952	0.067366	0.623904	0.103295	0.273546	0.14441	1.27466	0.126636	0.060548	0.608638
arahy.Tifrunner.gnm2.ann1.ZRWQ57	0	0.004108	0.134326	0	0.077459	0	0	0.099779	0	0.167168	0.072402	0
arahy.Tifrunner.gnm2.ann1.ZRWF9R	0.260307	0.186448	0	0.090435	0.015593	0	0.492862	0	0.173727	0	0	0.299864
arahy.Tifrunner.gnm2.ann1.ZRW3HI	15.1655	14.4159	13.7715	15.5961	18.1541	15.7519	12.7897	14.7899	15.0218	10.662	14.1576	15.2148
arahy.Tifrunner.gnm2.ann1.ZRTB0J	5.7024	4.94234	4.96555	2.49954	2.29497	11.7508	8.07586	5.76468	8.00209	3.65559	4.82274	10.8314
arahy.Tifrunner.gnm2.ann1.ZRSS9L	0.206192	0.335712	0.307182	0.345982	0.458764	0.170327	0.306325	0.714356	0.403796	0.554184	0.32675	0.450518
arahy.Tifrunner.gnm2.ann1.ZRSS3A	0	0.139449	0.228099	0.030129	0.217001	0.302008	2.99919	5.0044	2.77903	0.74122	1.35875	0.34234
arahy.Tifrunner.gnm2.ann1.ZRQ19F	9.15552	7.34747	8.03092	7.68378	8.21439	7.01093	9.53116	8.71256	9.17883	8.20565	8.74811	8.06095
arahy.Tifrunner.gnm2.ann1.ZRKH1E	4.91004	4.07883	4.597	4.49331	4.65867	8.02726	2.57598	1.99344	2.4976	2.35445	1.88075	6.8664
arahy.Tifrunner.gnm2.ann1.ZRIJ0L	0.499324	0.293788	0.452648	0.641319	0.649775	0.296177	0.140868	0	0.101588	0.381842	0.164181	0.232647
arahy.Tifrunner.gnm2.ann1.ZRHL97	0.448193	0.166759	0.155603	0.343331	0.249146	0.467419	0.543	0.178648	0	0	0.156387	0.12898
arahy.Tifrunner.gnm2.ann1.ZRH25X	0	0.024795	0	0	0	0	0.036177	0	0	0.101717	0.034171	0
arahy.Tifrunner.gnm2.ann1.ZRFI3L	4.94941	4.78597	5.08167	5.08782	6.56659	2.35524	5.42827	7.30626	7.17022	6.82988	6.54474	7.38527
arahy.Tifrunner.gnm2.ann1.ZRDP9E	10.8978	15.8171	14.792	11.5222	10.5763	14.0272	9.9922	13.8059	15.961	14.3267	9.43032	15.9468
arahy.Tifrunner.gnm2.ann1.ZRDJ5X	3.00086	2.43296	1.94309	4.38989	5.63234	4.35683	2.62341	3.4862	2.46694	6.23002	3.97011	4.76322
arahy.Tifrunner.gnm2.ann1.ZRCJ38	4.35912	4.66127	3.46637	5.22122	3.84985	3.52345	4.617	4.30247	4.71223	4.3795	3.42372	4.59734
arahy.Tifrunner.gnm2.ann1.ZRA95S	0	0.022878	0	0.022342	0.064077	0.022986	0.085035	0	0.043063	0	0	0.106429
arahy.Tifrunner.gnm2.ann1.ZR8MN6	0.665787	0.56789	0.272675	0.423815	1.18945	1.38178	0.296507	0.47543	0.59638	0.397419	0.485996	1.35245
arahy.Tifrunner.gnm2.ann1.ZR8I8Y	0.768348	0.869778	0.831514	0.395593	0.606219	0.58514	0.494294	0.54431	0.791618	0.510452	0.532738	0.679842
arahy.Tifrunner.gnm2.ann1.ZR7FTB	0.62352	0.343833	0.296914	0.333214	1.5662	0.260627	0.597099	0.883372	1.0821	1.55894	0.76148	1.71616
arahy.Tifrunner.gnm2.ann1.ZR77DN	0.665572	0.692486	0.641601	0.679745	0.380612	0.679564	0.979178	1.04653	0.28333	1.16476	0.79856	0.698481
arahy.Tifrunner.gnm2.ann1.ZR769L	3.99167	3.85401	3.34813	3.69353	3.05323	4.04723	4.55262	4.01774	4.1082	3.68831	3.59041	3.64138
arahy.Tifrunner.gnm2.ann1.ZR5QI2	10.1432	11.4433	10.5871	9.32921	9.49687	9.55148	10.9518	10.358	12.806	8.7831	10.1378	8.30722
arahy.Tifrunner.gnm2.ann1.ZR4S3S	12.992	9.01705	9.72212	11.3131	7.50653	32.3846	13.6453	9.89112	10.3634	8.80613	10.5043	15.6415
arahy.Tifrunner.gnm2.ann1.ZR40ID	10.9852	11.1001	10.8654	11.8587	10.8535	10.9331	12.9274	13.485	12.0895	12.0849	13.7625	11.0259
arahy.Tifrunner.gnm2.ann1.ZR3V1T	0.78666	0.968961	0.095221	0.636832	0.533589	0.807521	0.67386	1.18294	1.62109	0.86828	0.736976	0.669633
arahy.Tifrunner.gnm2.ann1.ZR1PS1	87.0374	83.7096	88.5994	111.247	103.372	100.673	77.5696	76.9384	70.7837	96.7987	97.9014	94.4808
arahy.Tifrunner.gnm2.ann1.ZR1F54	0.582977	0.654945	1.19147	0.840643	1.24378	1.27568	0.422479	0.441183	0.588409	0.545341	0.407846	0.67761
arahy.Tifrunner.gnm2.ann1.ZR12M9	1.59393	1.79039	1.85834	2.1331	1.66484	1.23898	3.70466	2.91117	4.26291	1.56269	1.83737	1.37076
arahy.Tifrunner.gnm2.ann1.ZR0QLK	1.95318	1.8627	2.43092	1.64985	1.8712	1.39375	1.94943	2.00737	2.80927	2.23167	2.08316	1.9918
arahy.Tifrunner.gnm2.ann1.ZR07MJ	0.100257	0.424178	0.309164	0.345692	0.582887	0.572881	0.361067	0.300515	0.484485	0.621963	0.374738	0.365644
arahy.Tifrunner.gnm2.ann1.ZQY6UL	1.07834	1.27739	2.21388	2.36978	1.73458	1.24874	1.52763	3.06441	1.80259	1.03889	0.96853	0.874913
arahy.Tifrunner.gnm2.ann1.ZQXN8Z	0.400766	0.483933	0.373502	0.21158	0.356351	0.235249	0.292653	0.214593	0.358856	0.478231	0.441246	0.245237
arahy.Tifrunner.gnm2.ann1.ZQUJ2M	4.92646	4.74021	5.79139	8.05729	6.91578	4.89842	9.18707	5.53702	6.52754	8.49897	4.80026	6.36176
arahy.Tifrunner.gnm2.ann1.ZQU295	3.09296	3.5629	2.77945	3.03635	3.12987	3.82503	3.64971	3.46238	3.23398	2.75713	3.13982	2.82831
arahy.Tifrunner.gnm2.ann1.ZQTJ2Z	10.358	10.5404	8.43105	9.71248	7.52133	11.216	17.6926	17.2503	15.4191	11.4409	12.7413	9.8586
arahy.Tifrunner.gnm2.ann1.ZQT8RJ	14.949	11.0224	10.1033	11.2507	10.8608	12.0109	16.9464	15.3914	12.6782	11.9881	12.4835	7.86503
arahy.Tifrunner.gnm2.ann1.ZQR06K	10.4485	10.2293	10.3949	14.8203	14.3065	10.9626	16.1667	15.0565	17.2162	11.6159	17.3413	17.1844
arahy.Tifrunner.gnm2.ann1.ZQQY3F	3.24858	2.84055	3.86877	3.93919	3.92024	2.35178	3.82187	2.92426	3.2251	3.21296	3.03213	3.09801
arahy.Tifrunner.gnm2.ann1.ZQK7BT	1.78911	2.25626	2.362	2.54933	2.62109	2.16761	2.28598	2.31128	2.90469	2.34467	2.30675	1.78557
arahy.Tifrunner.gnm2.ann1.ZQI0WQ	25.3188	29.5933	30.0927	29.185	28.3094	28.882	29.1784	28.3257	28.982	33.2734	32.6589	32.2538
arahy.Tifrunner.gnm2.ann1.ZQH5MP	0.524284	0.666828	0.560091	0.561867	0.767753	0.467482	0.706188	1.5625	0.467742	0.875427	1.26291	0.651655
arahy.Tifrunner.gnm2.ann1.ZQGQ7H	1.90863	1.04146	1.98336	3.67008	2.49111	1.62325	4.91249	9.84355	7.07699	4.34662	4.12959	3.20155
arahy.Tifrunner.gnm2.ann1.ZQD5K7	0.157539	0.102469	0.151308	0.191684	0.286763	0.175314	0.369575	0.494362	0.128024	0.32527	0.268637	0.245826
arahy.Tifrunner.gnm2.ann1.ZQC39I	22.5104	14.4373	14.5754	23.2402	22.7226	11.5403	17.6491	17.9096	17.3601	42.5192	30.8833	22.2174
arahy.Tifrunner.gnm2.ann1.ZQBN5H	10.5252	9.02166	8.2277	8.25662	6.55725	7.6399	11.7344	12.3667	12.1723	9.77909	9.00518	6.81363
arahy.Tifrunner.gnm2.ann1.ZQA7LX	0	0	0	0	0.082194	0	0	0	0	0	0	0
arahy.Tifrunner.gnm2.ann1.ZQ919F	4.60054	6.03016	5.52439	5.73431	5.06874	5.44415	6.58133	7.59765	7.14196	5.2269	6.79073	5.85149
arahy.Tifrunner.gnm2.ann1.ZQ8TLC	0.455285	0.657163	1.14622	0.797699	1.62547	0.595915	1.94279	1.69445	1.45285	0.506689	0.84256	0.394396
arahy.Tifrunner.gnm2.ann1.ZQ8NAS	3.11276	1.73212	2.1222	1.2953	1.92913	3.95307	3.90882	2.90951	2.9714	2.20482	1.41139	5.28784
arahy.Tifrunner.gnm2.ann1.ZQ8M7L	0.049357	0.044075	0.022459	0	0	0.013963	0.083822	0.251739	0	0	0.140066	0
arahy.Tifrunner.gnm2.ann1.ZQ7VWH	8.91167	9.88812	8.47957	9.59004	3.3329	4.21086	13.6571	13.139	11.519	12.8979	14.0855	8.82414
arahy.Tifrunner.gnm2.ann1.ZQ7RI8	61.0733	67.7187	75.8234	69.993	92.2239	71.4285	56.4646	48.5685	43.1961	68.5171	70.7784	80.8312
arahy.Tifrunner.gnm2.ann1.ZQ7JRA	18.6497	12.9295	12.8237	13.4512	7.21791	11.4463	32.9937	38.6506	26.8403	13.5644	18.5672	2.83561
arahy.Tifrunner.gnm2.ann1.ZQ702J	2.45386	2.28604	3.47389	3.9821	3.98366	2.5905	1.83769	3.08896	2.74062	2.85701	3.41015	3.1898
arahy.Tifrunner.gnm2.ann1.ZQ6DNV	0	0	0	0.082933	0	0	0	0	0	0	0	0
arahy.Tifrunner.gnm2.ann1.ZQ62U7	1.5496	1.3161	1.5436	0.859752	2.03604	1.1923	1.90619	1.45934	1.86231	1.68991	1.35203	1.96448
arahy.Tifrunner.gnm2.ann1.ZQ3F6U	0.211677	0.151227	0.187689	0.280692	1.24211	0.315437	0.264625	0.321108	0.094536	0.101471	0.393735	1.27165
arahy.Tifrunner.gnm2.ann1.ZQ3898	0.024893	0.164917	0.046813	0	0.212328	0	0.098639	0.268729	0.961665	0.143778	0.268211	0.049326
arahy.Tifrunner.gnm2.ann1.ZQ37Z0	8.46108	9.40564	10.0086	7.63284	7.12724	16.0509	13.2711	12.5389	11.2348	8.1268	7.00178	10.2339
arahy.Tifrunner.gnm2.ann1.ZQ326X	46.182	0	47.8499	55.9368	59.5648	72.4719	51.7872	50.9693	28.4426	53.5919	49.4228	54.7649
arahy.Tifrunner.gnm2.ann1.ZQ2RMB	5.68535	3.74274	5.05487	6.35042	5.22925	4.84036	6.30423	6.0953	4.54066	4.41979	5.05459	4.22021
arahy.Tifrunner.gnm2.ann1.ZQ2A8X	1.25014	1.04396	1.36044	1.22891	1.56406	1.08235	1.02337	2.39333	2.59716	2.29343	1.28588	1.00992
arahy.Tifrunner.gnm2.ann1.ZQ13I3	1.44464	1.31499	1.53509	1.4461	2.92406	1.01921	1.27192	1.53604	1.60121	1.68286	1.39158	1.54306
arahy.Tifrunner.gnm2.ann1.ZQ0U08	16.0268	17.3669	18.5537	17.7023	17.3925	13.7573	13.8951	14.155	15.8607	16.4138	15.452	14.3666
arahy.Tifrunner.gnm2.ann1.ZQ0IV1	12.7894	12.6202	10.893	10.1123	9.22284	8.67027	10.129	10.0241	8.87958	8.46774	8.30276	7.51863
arahy.Tifrunner.gnm2.ann1.ZQ0E46	15.9508	13.6613	15.5447	11.0433	11.612	28.4138	18.1979	12.04	12.4316	11.8963	13.936	16.1315
arahy.Tifrunner.gnm2.ann1.ZPWD91	21.0773	18.5378	14.2156	20.9177	16.3239	23.4349	26.6495	24.3218	24.8214	22.1007	20.5058	21.1904
arahy.Tifrunner.gnm2.ann1.ZPV021	6.95206	14.2562	9.34555	9.76652	10.6	8.52653	6.36838	7.10013	9.04151	8.66113	6.83099	8.56274
arahy.Tifrunner.gnm2.ann1.ZPUC8C	14.835	13.0495	12.8296	12.9802	13.2924	13.0701	14.3165	13.2682	12.6292	9.1128	12.3525	11.496
arahy.Tifrunner.gnm2.ann1.ZPSV32	10.3233	10.6353	10.8753	11.3684	10.8194	11.5911	11.5252	12.9806	13.3096	11.7436	11.1351	9.42471
arahy.Tifrunner.gnm2.ann1.ZPRB1V	3.46796	2.62926	2.49818	2.79267	2.42831	1.97747	2.64171	2.93268	2.63024	2.53928	3.01512	2.46031
arahy.Tifrunner.gnm2.ann1.ZPQX20	1.15542	1.46342	1.38678	1.40212	1.34063	1.08792	1.68236	2.03396	3.67076	1.50545	1.83705	1.1053
arahy.Tifrunner.gnm2.ann1.ZPPD60	0.646613	0.876591	1.04302	0.521608	0.870643	0.608741	0.448287	1.05855	1.32607	1.38293	0.823143	1.24363
arahy.Tifrunner.gnm2.ann1.ZPNK8K	4.18197	4.56252	5.093	5.62196	6.36649	4.18966	3.65338	3.92848	3.66902	4.24955	5.45407	5.24686
arahy.Tifrunner.gnm2.ann1.ZPNH9W	0.39814	0.201764	0.349675	0.193319	0.5103	0.201366	0	0.233587	0	0.49955	0.271708	0.376005
arahy.Tifrunner.gnm2.ann1.ZPM9RR	8.71562	9.65707	9.36229	0	7.35856	0	0	0.127696	0	5.76392	0	8.01385
arahy.Tifrunner.gnm2.ann1.ZPLF27	1.57407	1.91297	1.79915	1.75446	1.97521	1.44977	1.89219	1.5545	1.53697	2.72149	2.22642	1.5764
arahy.Tifrunner.gnm2.ann1.ZPIU38	0	0	0	0	0	0	0	0	0.030683	0	0	0.112874
arahy.Tifrunner.gnm2.ann1.ZPHF5W	2.80988	2.38868	2.39533	3.14584	3.89305	3.13607	2.35013	2.34626	0	3.01753	2.99974	3.51078
arahy.Tifrunner.gnm2.ann1.ZPEE04	7.87709	5.28389	4.90379	2.56007	2.63004	7.40737	9.79964	8.44096	8.90983	3.29235	3.16497	6.47398
arahy.Tifrunner.gnm2.ann1.ZPE7DX	0	0	0	0	0	0.088382	0	0	0	0	0	0
arahy.Tifrunner.gnm2.ann1.ZPCV5E	0	0	0	0	0	0	0.269998	0	0	0	0	0
arahy.Tifrunner.gnm2.ann1.ZPAF0L	28.861	31.7681	31.4233	32.9001	30.0628	33.3301	32.2994	32.9156	31.8394	30.419	33.5757	33.6908
arahy.Tifrunner.gnm2.ann1.ZPA39L	3.72343	5.13372	4.55917	5.25437	3.57859	4.48555	5.11388	5.15653	4.90923	4.99071	6.07245	5.19726
arahy.Tifrunner.gnm2.ann1.ZP9SCJ	0	0	0	0.061815	0	0.127191	0	0	0.027304	0	0	0
arahy.Tifrunner.gnm2.ann1.ZP9CR3	2.85108	3.27123	4.10926	3.11641	3.77399	3.4216	3.1549	3.54583	3.80433	3.31935	2.78156	3.81882
arahy.Tifrunner.gnm2.ann1.ZP95F7	4.23217	1.63786	2.82912	5.00049	2.74292	5.79858	3.01374	1.67936	1.59557	5.24056	4.89553	1.87886
arahy.Tifrunner.gnm2.ann1.ZP8Y56	5.83927	5.14095	3.59727	4.1992	3.63935	1.58434	6.5166	6.19042	7.62014	6.82481	6.01303	1.54436
arahy.Tifrunner.gnm2.ann1.ZP8MLZ	0	0.126896	0	0	0.042281	0	0	0	0	0	0	0
arahy.Tifrunner.gnm2.ann1.ZP81H8	0	0	0	0	0	0	0	0	0	0	0	0.070249
arahy.Tifrunner.gnm2.ann1.ZP6YP2	1.50112	3.63188	3.69133	1.33924	2.11185	2.15837	1.97143	3.27946	5.46437	1.98398	2.8322	0.865763
arahy.Tifrunner.gnm2.ann1.ZP6UQG	5.75156	6.89778	6.49948	5.64042	5.96241	5.78162	6.06277	7.04117	8.12066	5.15324	5.88596	6.37865
arahy.Tifrunner.gnm2.ann1.ZP6T3L	10.6002	8.64029	8.37541	9.13982	9.44509	11.5237	10.3595	8.8204	9.12291	6.89419	8.28405	10.1133
arahy.Tifrunner.gnm2.ann1.ZP68QF	0.086112	0.057398	0.304012	0.225192	0.14727	0.237575	0.161511	0.283793	0.086302	0.125613	0.151064	0.49131
arahy.Tifrunner.gnm2.ann1.ZP601Q	12.4992	12.9239	13.0318	14.8512	12.4229	11.3928	12.8842	12.8459	12.8149	14.22	14.187	15.0279
arahy.Tifrunner.gnm2.ann1.ZP4PDK	3.65395	4.78426	4.14157	4.11814	4.58035	3.01049	3.14604	4.19634	4.56205	5.46323	4.68687	3.43324
arahy.Tifrunner.gnm2.ann1.ZP4AVM	0	0	0	0	0	0.265579	0	0	0	0	0	0
arahy.Tifrunner.gnm2.ann1.ZP448L	3.22374	3.84461	2.74982	2.73959	2.87527	2.23127	4.86911	3.53197	4.12543	4.16767	3.7681	2.37461
arahy.Tifrunner.gnm2.ann1.ZP3P1W	0.372524	0.47461	0.383893	0.160051	0.417463	0.379117	0.625792	0.5151	0.646213	0.767295	0.642639	0.385971
arahy.Tifrunner.gnm2.ann1.ZP3NZP	1.50944	1.73975	1.60306	0.661437	0.458313	1.95169	0.430793	0	0.335204	0.184433	0.314701	0.514313
arahy.Tifrunner.gnm2.ann1.ZP3GRT	0.088854	0.636758	0.491489	0.661655	0.464714	0.951686	0.601231	0.703242	0.54009	0.340343	0.073684	0.489227
arahy.Tifrunner.gnm2.ann1.ZP2U38	0	0	0	0	0	0	0.081251	0	0	0	0	0
arahy.Tifrunner.gnm2.ann1.ZP2KRU	2.40884	2.28256	2.07892	2.65883	2.48488	2.49822	2.31476	3.30075	2.02175	3.11678	3.00254	2.25591
arahy.Tifrunner.gnm2.ann1.ZP1VNA	142.596	101.296	100.154	133.807	212.184	152.888	118.741	105.666	101.518	119.351	81.0984	93.978
arahy.Tifrunner.gnm2.ann1.ZP1L4J	2.22238	3.00429	2.97923	3.3427	2.79176	2.28739	2.82863	3.40624	4.23538	2.62299	2.38065	2.12493
arahy.Tifrunner.gnm2.ann1.ZP0R3F	7.06149	4.63749	3.35833	9.57676	8.33912	6.21934	9.33778	10.8899	4.30808	2.42842	10.1494	11.1372
arahy.Tifrunner.gnm2.ann1.ZNXS72	0	0	0.061194	0.045423	0	0	0.03416	0	0	0.024011	0	0.027047
arahy.Tifrunner.gnm2.ann1.ZNWN3Y	0	0	0	0	0.409599	0	0	0	0	0	0	0.150846
arahy.Tifrunner.gnm2.ann1.ZNW71Q	2.58904	2.86144	3.27484	3.5679	3.29978	2.31724	2.82255	3.35649	3.96101	3.61308	3.28277	3.23913
arahy.Tifrunner.gnm2.ann1.ZNV7VU	7.45861	7.6276	7.51522	7.34415	6.11853	6.48513	6.81274	8.01603	8.4507	7.11822	6.67786	5.64049
arahy.Tifrunner.gnm2.ann1.ZNTD33	0.068666	0.127761	0.038481	0.014282	0.014716	0.014693	1.12683	1.17744	0.64049	0.53642	0.0547	0.040819
arahy.Tifrunner.gnm2.ann1.ZNQH18	3.16867	1.70741	2.96658	0.202381	0.205507	1.75972	4.19846	2.33104	1.12622	0.607202	0.528748	1.45547
arahy.Tifrunner.gnm2.ann1.ZNK5XH	0	0	0	0	0	8.42881	0	7.5202	8.15206	0	0	10.7601
arahy.Tifrunner.gnm2.ann1.ZNJT9X	7.81038	8.24031	8.12826	8.13988	8.10515	6.997	7.86932	8.00532	8.80954	8.02967	7.6406	9.46108
arahy.Tifrunner.gnm2.ann1.ZNJH03	0.189582	0.252122	0.069164	0.260083	0.407661	0.35047	0.153406	0.11117	0.146161	0.161746	0.155767	0.356225
arahy.Tifrunner.gnm2.ann1.ZNIJ0J	3.93821	4.81648	4.09971	5.43417	8.75231	4.20392	3.16923	3.30881	2.8679	7.2472	5.95589	6.03759
arahy.Tifrunner.gnm2.ann1.ZNI90C	4.50943	5.03313	5.23001	3.6107	2.183	4.25259	6.26939	5.52403	5.98286	4.11584	3.43252	4.42591
arahy.Tifrunner.gnm2.ann1.ZNHH9V	3.96152	5.9023	6.52101	4.25558	5.91274	4.10768	3.84058	3.43063	4.14555	5.58124	6.68978	8.13699
arahy.Tifrunner.gnm2.ann1.ZNF0Y2	5.56604	3.95468	5.33612	3.8927	2.95162	3.74788	8.98825	11.8859	12.5035	6.74775	8.9064	4.38413
arahy.Tifrunner.gnm2.ann1.ZNEY68	4.168	4.54697	4.24475	4.01992	3.43099	3.40141	5.21617	4.68164	5.38937	4.31047	5.48649	2.51507
arahy.Tifrunner.gnm2.ann1.ZND7EK	3.28963	2.84024	2.17688	3.5874	2.76556	2.27058	3.05991	3.25501	3.54903	3.86817	2.48821	1.78487
arahy.Tifrunner.gnm2.ann1.ZNCF9E	0.294095	0.185685	0.326321	0.122665	0	0.354232	0.206554	0.371089	0.493266	0.223567	0.383108	0.224252
arahy.Tifrunner.gnm2.ann1.ZN9YLD	9.10909	11.7658	10.1478	10.1127	12.5717	8.37554	11.0127	10.7334	11.7529	10.2421	9.79894	7.25967
arahy.Tifrunner.gnm2.ann1.ZN92QR	11.1067	14.6738	14.5258	12.0027	14.0939	13.4098	16.1448	13.3721	15.5928	13.6164	14.3585	14.981
arahy.Tifrunner.gnm2.ann1.ZN8RTC	0.234069	0.056964	0	0	0	0	0	0.094871	0	0	0	0
arahy.Tifrunner.gnm2.ann1.ZN7Y7A	21.4279	19.5594	21.8738	13.3902	9.47027	11.5387	24.9316	22.5327	22.3846	13.1214	10.2314	11.3427
arahy.Tifrunner.gnm2.ann1.ZN78HF	1.08565	1.09982	1.19197	1.90038	1.74438	1.57467	0.535913	1.41966	0.968577	0.565167	1.15139	0.714337
arahy.Tifrunner.gnm2.ann1.ZN76NR	3.18393	2.63692	1.837	2.44633	2.74003	2.6159	2.99922	3.82304	3.65505	2.72992	3.7047	3.41697
arahy.Tifrunner.gnm2.ann1.ZN6V8N	1.86424	2.69767	2.38123	2.08677	1.65947	2.23825	2.04958	2.6013	1.87201	2.06696	2.14498	2.32912
arahy.Tifrunner.gnm2.ann1.ZN5JRL	1.52347	2.47356	2.30465	2.11241	1.94232	2.2424	1.74607	2.11069	1.99409	1.71892	2.12711	1.92769
arahy.Tifrunner.gnm2.ann1.ZN5A6W	0.179057	0.054843	0.132044	0	0	0	0	0	0.102544	0.056247	0.127207	0
arahy.Tifrunner.gnm2.ann1.ZN4AW4	0	0	0.82592	0	0	0	0.318119	0.360781	0	0	0.084856	0
arahy.Tifrunner.gnm2.ann1.ZN2UT8	0.066452	0.265554	0.264961	0.447428	0.229709	0.141657	0.255908	0.099665	0.143999	0.16653	0.243039	0.216711
arahy.Tifrunner.gnm2.ann1.ZN271A	7.73603	6.87944	5.20138	4.04926	2.52226	8.76547	4.41031	3.29849	3.9898	2.57021	3.52198	3.42145
arahy.Tifrunner.gnm2.ann1.ZN1LAP	0.364243	0.997126	0.411097	0.746687	1.18177	0.12946	0.157614	0.30466	0.834962	0.402086	0.592473	0.62084
arahy.Tifrunner.gnm2.ann1.ZN14GH	0.444306	0.803006	0.879297	1.34782	0.615508	0.732697	0.620149	0.843674	0.829373	0.616503	1.22006	0.537035
arahy.Tifrunner.gnm2.ann1.ZN0YSQ	2.97585	2.36108	2.97184	3.80712	2.29027	2.64468	3.60994	3.48735	2.58391	2.90518	4.0867	2.96514
arahy.Tifrunner.gnm2.ann1.ZMZE8G	1.94548	2.33963	2.35168	2.37716	1.95156	2.2675	2.54542	3.0761	4.04149	2.55362	1.768	1.60268
arahy.Tifrunner.gnm2.ann1.ZMX436	8.86988	8.19498	8.26388	9.48685	8.79225	7.41798	9.31777	9.90115	10.2227	9.16521	9.30219	8.09495
arahy.Tifrunner.gnm2.ann1.ZMX3MK	0.228026	0.243447	0.211716	0.147941	0.114329	0.049888	0.223372	0.063562	0.321491	0.075249	0.115167	0.223467
arahy.Tifrunner.gnm2.ann1.ZMU899	7.90263	6.97238	7.16007	8.66115	7.65011	7.91189	10.1384	9.33375	8.25073	7.14746	8.79425	9.07385
arahy.Tifrunner.gnm2.ann1.ZMQ31P	0.727728	0.854963	1.38912	1.54951	1.80949	1.68231	1.13338	1.36769	0.890347	1.25315	1.21658	2.52279
arahy.Tifrunner.gnm2.ann1.ZMN70X	0	0	0	0	0	0	0	0	0	0	0.13745	0
arahy.Tifrunner.gnm2.ann1.ZMN623	4.32472	6.36373	5.28457	5.74552	5.37288	4.39666	5.92494	5.10773	6.93631	4.34686	4.39058	4.61005
arahy.Tifrunner.gnm2.ann1.ZMM2F7	2.78453	4.31596	2.92557	2.68849	3.56863	1.42142	1.02063	1.67188	2.25492	2.08936	3.17799	2.43672
arahy.Tifrunner.gnm2.ann1.ZMJT2S	1.38365	1.41119	1.3489	1.37061	1.56181	1.42296	3.11576	2.15219	1.83674	1.78255	1.35014	1.75028
arahy.Tifrunner.gnm2.ann1.ZMIE54	45.9768	45.3958	42.5772	46.5933	37.5146	36.0299	52.8451	47.4528	46.889	45.6353	49.3737	33.435
arahy.Tifrunner.gnm2.ann1.ZMI5M5	0	0	0.058067	0	0	0.434044	0	0	0.032057	0.099406	0.079719	0
arahy.Tifrunner.gnm2.ann1.ZMH4QB	0	0	0	0	0	0.018439	0	0	0	0	0	0
arahy.Tifrunner.gnm2.ann1.ZMGM97	20.3934	21.4642	24.3995	15.6032	26.2325	57.2132	0.444151	0.544511	0.470721	1.16568	0.934782	11.5344
arahy.Tifrunner.gnm2.ann1.ZMG720	15.0481	14.8131	13.7599	13.9512	9.47591	14.31	15.67	13.3175	13.2363	14.3971	16.9923	8.49237
arahy.Tifrunner.gnm2.ann1.ZMF41F	6.32222	6.01699	5.80766	8.65442	9.62683	9.11465	7.42127	8.71504	6.02485	9.40986	8.76144	9.13736
arahy.Tifrunner.gnm2.ann1.ZMEP2D	3.10196	3.36099	3.95605	4.14422	3.36173	2.8431	3.40239	5.16319	5.55251	4.18508	3.85232	3.19945
arahy.Tifrunner.gnm2.ann1.ZME7HS	0.371286	0.42861	0.507409	0.213305	0.516202	0.233816	0.546789	1.19773	1.05103	0.461545	1.54723	0.349894
arahy.Tifrunner.gnm2.ann1.ZMDM61	2.70787	2.74939	3.87874	1.69924	1.12346	1.8647	11.1662	10.5383	9.87924	5.44089	5.03159	4.20575
arahy.Tifrunner.gnm2.ann1.ZMDJ4I	0.116512	0.138404	0.124241	0.279511	0	0.107109	0	0	0	0	0	0
arahy.Tifrunner.gnm2.ann1.ZMB1P7	25.5512	27.2619	24.2325	25.9931	25.9634	32.4091	24.8049	22.9089	23.8777	26.3553	29.4812	33.575
arahy.Tifrunner.gnm2.ann1.ZM7ZD1	7.38399	9.89364	10.1127	11.3275	12.4885	9.16901	6.46669	8.61979	7.81963	11.5367	10.4053	12.1808
arahy.Tifrunner.gnm2.ann1.ZM6ZIL	4.73538	5.43411	5.11036	5.50742	4.39887	3.93806	5.70007	5.70126	5.81015	6.49402	5.44267	4.34464
arahy.Tifrunner.gnm2.ann1.ZM6M9V	21.8952	24.4962	25.9558	24.7875	24.4503	25.8297	22.8637	25.7065	26.8523	22.887	27.4652	25.2891
arahy.Tifrunner.gnm2.ann1.ZM6EKQ	19.7358	19.6593	20.6228	20.8302	19.6587	21.4131	20.9054	18.2339	19.8429	18.7131	20.9131	21.9197
arahy.Tifrunner.gnm2.ann1.ZM5B0Y	2.84784	2.15949	1.82503	2.76039	2.52431	2.38743	1.369	1.88162	1.61887	1.55918	2.21252	1.56682
arahy.Tifrunner.gnm2.ann1.ZM5976	0.376175	0.652299	0	0	0	0	0	0.644224	0	0.973772	0	0
arahy.Tifrunner.gnm2.ann1.ZM4C11	6.01928	5.9009	5.3793	5.48531	5.29789	7.97481	7.44888	6.87482	7.7866	6.05777	5.06894	6.09449
arahy.Tifrunner.gnm2.ann1.ZM38TH	4.31436	3.76512	3.56386	4.90608	4.21037	3.94894	5.21295	4.7865	4.60533	4.41743	4.52534	4.81853
arahy.Tifrunner.gnm2.ann1.ZM2HAN	7.34136	6.89467	4.54151	13.3613	12.4772	11.1864	9.25312	11.7667	10.2875	13.2653	15.161	12.9365
arahy.Tifrunner.gnm2.ann1.ZM1I0C	1.22859	2.22558	1.80837	1.72698	1.51467	2.81928	1.73023	1.89929	2.96125	1.46255	1.87282	1.46319
arahy.Tifrunner.gnm2.ann1.ZM1B8D	1.84543	2.53481	3.91073	2.60649	3.59428	1.73039	2.86579	5.42433	5.84115	2.94903	2.87599	2.4823
arahy.Tifrunner.gnm2.ann1.ZM0CN1	9.15933	8.15362	8.3249	0	0	7.31235	7.75709	8.08123	8.35226	8.03271	9.53988	11.1874
arahy.Tifrunner.gnm2.ann1.ZM0570	3.19938	3.92385	4.82089	5.42634	5.15292	4.8377	3.43476	4.75495	5.45175	5.10861	4.98851	5.16375
arahy.Tifrunner.gnm2.ann1.ZLZ7ZM	6.68823	5.98099	7.0028	9.21711	3.64377	3.0953	8.52708	14.3571	11.6478	3.8641	5.77588	0.868476
arahy.Tifrunner.gnm2.ann1.ZLY334	4.31614	6.52975	5.07262	2.32918	0.768562	12.659	19.4464	10.7593	11.9099	5.49482	5.67904	6.49654
arahy.Tifrunner.gnm2.ann1.ZLXM61	0	0	0	0	0	0	0	0	0	0.321465	0	0
arahy.Tifrunner.gnm2.ann1.ZLXD81	2.73672	2.35626	2.5432	2.7909	2.31092	2.1876	2.91285	2.78367	2.89269	3.40487	2.85391	2.32342
arahy.Tifrunner.gnm2.ann1.ZLWU4E	5.75682	8.12612	6.94494	7.59205	8.98712	6.74268	7.01727	7.19739	6.17149	6.43901	7.5261	7.58308
arahy.Tifrunner.gnm2.ann1.ZLWG22	1.37264	1.18506	1.42601	1.14412	1.62483	0.868014	1.28271	1.71515	1.50397	1.69998	1.37623	1.51429
arahy.Tifrunner.gnm2.ann1.ZLW3JE	6.0062	5.47631	6.67246	7.396	9.13814	7.43166	6.10165	6.71836	6.02487	8.2014	7.60629	8.24094
arahy.Tifrunner.gnm2.ann1.ZLV99U	0.708022	2.20058	2.59144	0.805062	0.691657	1.74122	2.26217	0.949633	0.952197	2.72267	2.15729	0.952296
arahy.Tifrunner.gnm2.ann1.ZLT774	0	0	0	0	0	0	0	0	0	0.052799	0	0
arahy.Tifrunner.gnm2.ann1.ZLR49S	0.080271	0.139223	0.161675	0.090954	0	0.294083	0.839225	1.06922	0.569054	0.118425	0.638606	0.502668
arahy.Tifrunner.gnm2.ann1.ZLNV7B	3.49492	6.63551	4.07603	8.37332	3.73131	9.41794	10.7125	5.34425	6.21501	1.83614	3.47098	4.80719
arahy.Tifrunner.gnm2.ann1.ZLN6KV	16.5099	15.3656	14.8318	13.5703	12.6408	13.0421	15.9501	17.4315	14.6149	15.293	14.0013	12.2664
arahy.Tifrunner.gnm2.ann1.ZLM6U3	43.3318	50.3209	45.2101	54.9353	69.2122	56.9532	41.3968	39.0122	47.6413	43.8129	49.6591	73.3876
arahy.Tifrunner.gnm2.ann1.ZLM6RM	2.87986	2.61884	2.85977	2.62235	2.31345	2.54699	2.39197	2.7872	1.97392	2.14233	2.4271	2.09644
arahy.Tifrunner.gnm2.ann1.ZLLV36	0.160735	0.140942	0.041269	0.087432	0.172446	0.218719	0.3284	0.279943	0.146232	0.66871	0.262589	0.13026
arahy.Tifrunner.gnm2.ann1.ZLL7AW	4.18881	2.86045	2.83099	1.39321	1.42682	3.48163	2.82867	2.16593	2.19328	2.25079	2.1292	0.946765
arahy.Tifrunner.gnm2.ann1.ZLL73C	6.17298	5.56116	4.88162	5.50725	4.16887	4.11292	9.7234	7.59979	7.69578	6.68587	9.22388	5.69757
arahy.Tifrunner.gnm2.ann1.ZLIL7H	3.31278	4.32033	4.35705	3.08451	3.82728	3.271	1.93496	2.99085	4.7846	2.94577	3.17265	3.35961
arahy.Tifrunner.gnm2.ann1.ZLH777	5.05731	4.56914	4.27873	4.10654	4.10644	3.58398	5.01565	4.3701	4.37309	4.29862	4.19609	3.17795
arahy.Tifrunner.gnm2.ann1.ZLG2GC	0.968244	0.80793	0.92095	0.758853	1.20819	0.86191	0.871502	1.31846	1.42144	1.12389	1.42045	1.38785
arahy.Tifrunner.gnm2.ann1.ZLFI2Z	0.995737	1.16727	1.36135	0.784995	0.628683	0.534114	1.27448	1.66354	2.67273	0.700359	0.950919	0.9846
arahy.Tifrunner.gnm2.ann1.ZLF8NQ	5.19056	7.35071	4.64052	6.15398	4.00705	7.15935	3.0441	4.86901	7.63154	7.92132	5.34804	3.98687
arahy.Tifrunner.gnm2.ann1.ZLD5YB	0.108457	0.212699	0.17437	0.25473	0.091689	0.430678	0.356631	0.428682	0.250839	0.459462	0.287848	0.314125
arahy.Tifrunner.gnm2.ann1.ZLB7GT	0	0	0	0	0	0	0	0	0	0	0.096403	0
arahy.Tifrunner.gnm2.ann1.ZL8YIT	3.10696	3.71759	4.19113	4.58892	5.747	4.10658	3.83635	3.62187	3.8207	5.52946	4.25874	2.3339
arahy.Tifrunner.gnm2.ann1.ZL8RP9	7.67582	11.9053	14.7097	8.46254	10.5645	15.6933	8.68309	13.3335	8.94904	11.6296	11.3858	10.3369
arahy.Tifrunner.gnm2.ann1.ZL8L46	4.62026	3.82614	3.82254	5.4556	5.4144	8.2646	5.55104	5.24191	5.02393	5.53822	5.81835	10.7184
arahy.Tifrunner.gnm2.ann1.ZL8GWI	0.470497	0.873318	0.950375	0.592827	0.212708	0.233319	0.831932	1.41669	2.43903	0.533764	0.557348	0.28416
arahy.Tifrunner.gnm2.ann1.ZL8253	7.8494	7.79839	8.75024	9.14503	9.36159	7.15899	5.25765	5.8991	6.72224	5.81492	7.46948	5.66022
arahy.Tifrunner.gnm2.ann1.ZL7UIF	5.89851	4.3972	4.52827	4.51427	6.11163	4.68683	4.10179	6.61815	6.42125	7.02416	5.77627	5.47969
arahy.Tifrunner.gnm2.ann1.ZL6VKK	3.50923	2.45989	3.34439	3.40026	3.08517	3.71586	2.88962	2.93927	2.07548	3.39272	3.22007	5.25658
arahy.Tifrunner.gnm2.ann1.ZL6KGB	11.3093	9.58889	11.4752	10.3208	9.96795	15.4039	14.1499	10.0088	8.86959	7.85085	7.75213	13.4531
arahy.Tifrunner.gnm2.ann1.ZL6HLN	3.13058	2.7478	3.27719	3.25641	3.89071	8.56631	4.20575	5.08425	4.40974	4.36613	4.0846	6.21861
arahy.Tifrunner.gnm2.ann1.ZL64GD	0.887407	0.848606	0.571683	0.69181	0.991843	0.468678	0.39089	0.277734	0.38362	0.610436	0.853903	0.811457
arahy.Tifrunner.gnm2.ann1.ZL4T1U	0.609434	1.54137	0.537882	0.189453	1.50702	0.777101	1.25738	0.7399	0.953933	0.638728	0.968536	1.69323
arahy.Tifrunner.gnm2.ann1.ZL3RZ2	3.98574	4.28429	4.44844	3.41581	2.79463	3.0913	3.73053	3.93886	3.24709	4.24354	4.27192	3.58129
arahy.Tifrunner.gnm2.ann1.ZL3PAB	0.846659	0.861397	0.92437	0.210938	0.764595	0.253023	0.326355	1.48542	0.591033	1.11646	1.05862	0.419343
arahy.Tifrunner.gnm2.ann1.ZL1FCV	1.50423	1.71454	0.999201	1.43703	1.97942	1.30852	1.85657	1.23246	2.03388	1.91227	2.02703	2.868
arahy.Tifrunner.gnm2.ann1.ZL1DA1	44.8005	38.6826	40.2344	42.1807	35.7605	63.1993	62.5921	58.0072	52.7371	55.4674	51.4412	64.7251
arahy.Tifrunner.gnm2.ann1.ZL0G7D	0.13958	0	0.050683	0	2.49116	1.69197	0.226812	1.72426	0.314773	0	1.20917	1.88575
arahy.Tifrunner.gnm2.ann1.ZL000T	4.50294	4.7581	3.46439	4.48065	3.99481	4.00782	3.04542	3.28742	3.99102	3.05488	4.34333	4.21007
arahy.Tifrunner.gnm2.ann1.ZKYF3I	0.981426	0.826144	0.830999	0.924602	1.01584	1.264	1.57596	1.525	2.02234	1.06582	1.34152	1.39194
arahy.Tifrunner.gnm2.ann1.ZKXL37	2.2853	2.37712	2.32484	2.32036	3.55548	2.3509	1.80694	2.10562	2.61014	2.85785	2.54689	2.98486
arahy.Tifrunner.gnm2.ann1.ZKTD7I	0.346207	0.241742	0.720795	0.358138	0.786661	0.711447	0.193724	0.191254	0.28334	0.330865	0.472455	0.442279
arahy.Tifrunner.gnm2.ann1.ZKR6DP	2.16153	2.63656	2.11223	3.171	2.90392	2.58133	2.17097	2.44847	1.50349	2.92575	2.8892	1.98117
arahy.Tifrunner.gnm2.ann1.ZKR6CY	0.832864	0.993598	0.849496	1.20156	1.45376	0.850752	0.837509	1.72959	1.76982	1.2891	1.51879	1.37525
arahy.Tifrunner.gnm2.ann1.ZKQR71	1.74676	1.88949	2.13138	1.21423	2.47191	1.98317	1.12983	2.57167	1.95293	1.47914	2.24743	1.57869
arahy.Tifrunner.gnm2.ann1.ZKQQ6L	3.76659	4.13833	4.83711	3.78543	3.98914	6.17606	4.75155	6.12433	5.74159	4.52429	4.85157	4.16279
arahy.Tifrunner.gnm2.ann1.ZKP4WK	5.43732	5.41757	4.91129	4.68806	4.48328	4.87259	6.40049	6.65791	7.11412	5.58721	5.13455	4.18068
arahy.Tifrunner.gnm2.ann1.ZKNE4R	14.2645	12.6951	11.5423	14.1215	12.9124	18.0622	15.5694	20.8444	20.2617	19.3454	17.0403	10.4734
arahy.Tifrunner.gnm2.ann1.ZKN0VI	5.45741	5.13754	4.85874	5.01107	5.33366	5.43176	6.17985	6.65429	5.74313	4.95648	5.28775	3.59746
arahy.Tifrunner.gnm2.ann1.ZKLX85	3.05746	2.64632	2.42893	1.85751	1.60938	2.85224	4.36609	4.491	4.10823	2.45073	2.6732	2.94407
arahy.Tifrunner.gnm2.ann1.ZKJP05	1.42834	2.48095	2.55627	1.14872	0.653258	0.388799	1.62793	1.98152	2.43298	0.87227	1.83634	1.11007
arahy.Tifrunner.gnm2.ann1.ZKJ34I	0.160173	0.533064	0.188887	0.135651	0.086104	0.257481	0.314074	0.754246	0.6213	0	0.401069	0.218931
arahy.Tifrunner.gnm2.ann1.ZKH742	3.02205	9.20056	6.35666	2.48792	6.73569	5.12772	0.782065	0.55332	0.460213	1.64972	1.26667	2.49659
arahy.Tifrunner.gnm2.ann1.ZKG8FC	0	0	0	0	0	0	0	0.033224	0.061688	0	0	0
arahy.Tifrunner.gnm2.ann1.ZKCF1R	0.074384	0.173141	0.081051	0	0.218249	0.222841	0.446012	1.01211	0.092878	0	0.265584	0.296014
arahy.Tifrunner.gnm2.ann1.ZKBH0L	1.2406	1.3399	1.51929	1.34272	1.61893	1.29066	2.29598	1.61536	2.11096	1.58472	1.68213	1.35863
arahy.Tifrunner.gnm2.ann1.ZK9U10	16.9862	23.7446	0	0	16.6849	0	0	24.3386	26.8444	14.9904	16.8025	14.7749
arahy.Tifrunner.gnm2.ann1.ZK9S7S	0	0	0	0.043847	0	0	0	0	0	0	0	0
arahy.Tifrunner.gnm2.ann1.ZK9KKJ	26.2388	30.3132	33.5706	29.2327	32.9029	24.743	32.3564	33.151	33.051	32.986	31.4803	27.2674
arahy.Tifrunner.gnm2.ann1.ZK87SJ	1.08146	0.734895	0.703382	0.12912	1.31272	0.367389	0.489438	0.525625	0.744959	0.608868	0.667222	0.416096
arahy.Tifrunner.gnm2.ann1.ZK83RS	1.54853	1.80904	1.2835	1.53091	2.7119	1.7202	1.44654	2.08503	2.45007	2.00381	2.37698	1.21117
arahy.Tifrunner.gnm2.ann1.ZK7SIQ	2.84006	2.90666	2.46749	3.17421	2.35493	2.62549	2.57227	3.41618	2.7745	2.59383	3.14937	2.99417
arahy.Tifrunner.gnm2.ann1.ZK6QPF	3.82534	5.30825	2.87618	4.88242	3.59205	3.01498	4.26817	3.97989	4.5467	5.18284	3.94565	5.69101
arahy.Tifrunner.gnm2.ann1.ZK6609	0.032535	0	0.015373	0.017002	0	0.052475	0	0	0	0.017975	0.024481	0.048594
arahy.Tifrunner.gnm2.ann1.ZK641K	0.174475	0.158654	0.186984	0.018243	0	0	0.220559	0.187037	0.839134	0.141595	0.020728	0.532761
arahy.Tifrunner.gnm2.ann1.ZK5U33	0	0	0	0	0	0	0	0.13787	0	0	0	0
arahy.Tifrunner.gnm2.ann1.ZK5MJC	6.42415	6.35859	5.45303	6.22123	6.11854	5.29394	4.82804	5.3247	7.11044	5.24422	5.50209	5.43312
arahy.Tifrunner.gnm2.ann1.ZK581Z	4.92849	4.646	4.57004	5.74736	6.31148	4.77505	5.21494	4.34229	4.55667	5.80953	7.06016	5.15153
arahy.Tifrunner.gnm2.ann1.ZK4XM6	27.7443	14.2002	10.611	17.3453	20.8359	22.4882	75.571	87.5758	57.0946	40.194	29.8685	46.5576
arahy.Tifrunner.gnm2.ann1.ZK4BTX	10.7044	12.1973	12.2677	12.1558	11.1591	9.74798	10.2477	11.5214	12.5848	9.66725	10.2554	8.89445
arahy.Tifrunner.gnm2.ann1.ZK2LT4	6.47257	5.69433	5.83188	6.40344	6.7448	5.55148	6.02651	7.58155	7.07089	5.32129	6.79064	7.24281
arahy.Tifrunner.gnm2.ann1.ZK214A	22.3143	19.7319	27.1225	16.6941	20.9858	23.6274	27.1941	25.9637	24.4904	24.6494	22.8128	19.8729
arahy.Tifrunner.gnm2.ann1.ZK1PAR	0.556287	0.650699	1.20372	0.473552	0.528408	0.890064	0.683141	0.700485	0.664795	0.757445	0.679902	1.16776
arahy.Tifrunner.gnm2.ann1.ZJZP2C	1.74594	0.079162	1.05425	0	0	0	0	0	0	0	0	0
arahy.Tifrunner.gnm2.ann1.ZJZ8JH	0	0	0	0	0	0	0.040186	0.036318	0.095649	0	0	0
arahy.Tifrunner.gnm2.ann1.ZJYB0J	0	0	0.052945	0	0	0	0	0	0	0	0	0
arahy.Tifrunner.gnm2.ann1.ZJXU8Q	1.73812	8.61598	6.69331	10.2968	10.8193	6.65547	5.60436	6.59075	5.17956	10.8493	7.2381	6.39882
arahy.Tifrunner.gnm2.ann1.ZJXJ55	0.546488	0.582852	0.3969	0.183491	0.363716	0.21557	0.327654	0.247157	0.773044	0.298223	0.203999	0.232986
arahy.Tifrunner.gnm2.ann1.ZJXA12	0	2.41475	3.39831	0.60574	1.51374	0.804468	1.58342	0.467104	1.76222	1.16454	1.35217	1.73273
arahy.Tifrunner.gnm2.ann1.ZJX1EG	0	0.279519	0	0	0	0	0	0	0	0	0	0
arahy.Tifrunner.gnm2.ann1.ZJVA8M	1.71003	1.60125	1.61962	1.4069	2.59571	1.6258	1.32971	2.25973	1.95992	2.33121	1.75267	2.45927
arahy.Tifrunner.gnm2.ann1.ZJT11U	10.8223	13.4352	11.3581	12.105	11.3226	9.69937	11.2083	12.1855	12.3401	10.0045	10.5491	9.15474
arahy.Tifrunner.gnm2.ann1.ZJQJ7X	0	0	0	0	0	0	0.020217	0.063	0	0	0	0
arahy.Tifrunner.gnm2.ann1.ZJN9EZ	18.5721	20.2164	17.3481	16.0087	15.2658	12.527	20.5445	20.2968	22.8894	20.8828	21.302	17.207
arahy.Tifrunner.gnm2.ann1.ZJK6D8	2.26593	1.26692	1.45211	1.14375	1.14912	1.88316	2.31925	1.8524	1.44501	1.86606	2.35355	1.16637
arahy.Tifrunner.gnm2.ann1.ZJJ54E	0.325399	0.389731	0.359981	0.41438	0.456977	0.23852	0.152164	0.16313	0.097335	0.348592	0.196121	0.114295
arahy.Tifrunner.gnm2.ann1.ZJIV8R	7.53005	6.10897	5.48046	5.57955	7.35605	3.88783	5.08387	6.62754	6.81	6.37588	5.62008	5.72874
arahy.Tifrunner.gnm2.ann1.ZJIP4K	1.99728	2.01589	2.39954	2.32938	3.79059	2.36339	3.19837	3.02405	3.05789	3.46595	2.92761	2.94793
arahy.Tifrunner.gnm2.ann1.ZJGI0U	2.16248	2.00203	1.72584	1.4798	0.576844	6.01843	4.8399	4.04985	5.27396	2.07208	2.24722	4.56839
arahy.Tifrunner.gnm2.ann1.ZJER8L	0	0	0	0.188769	0.027228	0.056888	0.051633	0.143679	0.085919	0.070782	0.099297	0.078786
arahy.Tifrunner.gnm2.ann1.ZJEP1E	0	0	0	0	0	0	0	0	0	0.239619	0.018261	0
arahy.Tifrunner.gnm2.ann1.ZJE6Q6	4.10018	4.02807	4.16674	3.81876	5.14042	4.28103	3.10134	3.61158	3.86094	3.76208	4.63309	5.19283
arahy.Tifrunner.gnm2.ann1.ZJD8NP	4.62781	5.36979	6.05037	6.59137	7.65263	4.78539	4.1088	5.06871	5.63917	7.73818	7.14279	5.81225
arahy.Tifrunner.gnm2.ann1.ZJD0ZY	1.04356	0.829854	0.797944	1.0465	1.37704	0.997187	1.25113	1.04948	0.889864	0.980704	0.973657	1.15604
arahy.Tifrunner.gnm2.ann1.ZJ8A5J	3.08114	4.00741	2.90767	4.00572	3.67397	2.43034	1.86657	3.27168	2.37556	3.61978	4.72657	1.81327
arahy.Tifrunner.gnm2.ann1.ZJ6I06	4.49318	3.5316	2.64459	1.23596	1.3718	2.13238	7.8079	6.93613	6.52558	4.05226	4.56464	0.427426
arahy.Tifrunner.gnm2.ann1.ZJ4Z2J	0.048884	0.163065	0.134941	0	0	0.125521	0.307908	0.384531	0.933348	0.085922	0.106301	0.214948
arahy.Tifrunner.gnm2.ann1.ZJ433C	145.692	142.063	146.764	131.596	135.58	141.204	149.66	142.721	143.042	129.26	143.557	142.331
arahy.Tifrunner.gnm2.ann1.ZJ41UK	0.130992	0	0	0	0	0	0	0	0	0	0	0
arahy.Tifrunner.gnm2.ann1.ZJ3UGF	11.198	7.50447	8.61886	4.95121	6.46249	11.0336	14.7609	10.7435	11.3278	7.71503	7.96479	9.00569
arahy.Tifrunner.gnm2.ann1.ZJ3KD6	0.392718	0.31441	0.414871	0.74104	0.677238	1.02483	0	0.07248	0	0.071234	0	0
arahy.Tifrunner.gnm2.ann1.ZJ2Y1P	0.222245	0.165501	0.224163	0.161789	0.367594	0.202517	0.246241	0.199921	0.398927	0.387479	0.286101	0.268985
arahy.Tifrunner.gnm2.ann1.ZJ2IZL	0.474545	0.09141	0.468861	0.680189	0.653733	0.199147	0.402942	0.336804	0.20207	0.184835	0.462615	0.143676
arahy.Tifrunner.gnm2.ann1.ZJ28ET	1.07329	0.761733	2.70372	0.907071	1.34809	1.13751	0.563154	1.67556	1.1512	0.665483	0.658521	0.312738
arahy.Tifrunner.gnm2.ann1.ZJ180B	10.8525	13.6	9.56586	10.9974	10.8842	7.09959	16.7767	20.7437	21.5931	10.7723	13.7984	12.4852
arahy.Tifrunner.gnm2.ann1.ZIZ55F	0	0	0	0	0	0	0	0	0	0.229902	0	0
arahy.Tifrunner.gnm2.ann1.ZIY9RH	2.97775	1.51037	1.90928	0.30232	0.360949	0.912712	2.08066	0.88953	1.2608	0.314407	0.591119	0.949635
arahy.Tifrunner.gnm2.ann1.ZIY6TR	27.2396	24.251	22.2587	19.7387	18.7301	21.1133	32.5474	31.0484	27.2117	28.4756	25.0775	19.1707
arahy.Tifrunner.gnm2.ann1.ZIY68Y	6.32357	4.97574	5.4811	0.514718	3.17601	4.65702	4.66125	5.53557	7.24132	5.16557	5.45402	3.87736
arahy.Tifrunner.gnm2.ann1.ZIXY5S	2.41523	4.34629	3.6776	3.1212	4.87395	3.60871	4.18089	4.05864	4.87179	4.45939	4.23761	5.71487
arahy.Tifrunner.gnm2.ann1.ZIW1BH	6.03196	4.06491	3.96864	5.30935	5.47726	5.33152	6.40231	8.96706	8.79569	7.83358	7.60993	13.42
arahy.Tifrunner.gnm2.ann1.ZIVF7P	0.683586	0.871837	0.932007	1.0775	0.886723	0.694523	1.22303	0.93976	1.22795	0.457526	0.503537	0.410719
arahy.Tifrunner.gnm2.ann1.ZIUB9H	3.5779	2.39464	4.21673	3.88231	3.1951	3.02551	3.55731	5.12401	3.52113	2.77105	2.44868	4.95971
arahy.Tifrunner.gnm2.ann1.ZIU9VW	11.8407	11.9763	10.8283	12.816	12.8574	14.5591	10.196	10.129	11.29	9.86638	12.7727	17.0237
arahy.Tifrunner.gnm2.ann1.ZIU4UI	44.6422	38.238	42.1662	42.2209	41.9559	46.3378	52.8011	48.9168	43.5975	40.9468	51.3235	57.2465
arahy.Tifrunner.gnm2.ann1.ZIP96M	0	0.042173	0	0	0	0	0	0	0	0.122293	0	0
arahy.Tifrunner.gnm2.ann1.ZINR5T	3.20498	2.82572	3.69088	2.84246	1.74765	4.58128	11.6374	8.16079	15.1698	4.94238	8.80945	2.51309
arahy.Tifrunner.gnm2.ann1.ZIND9X	0.103685	0.02134	0.053877	0.103263	0.064119	0.106822	0.200809	0.192217	0.22471	0.219802	0.327761	0.038793
arahy.Tifrunner.gnm2.ann1.ZIM9DZ	0	0	0	0	0	0	0	0	0	0	0.026376	0
arahy.Tifrunner.gnm2.ann1.ZIJB47	11.5313	11.4378	10.9332	11.8624	9.3712	13.6132	11.6773	12.9302	13.726	10.1313	10.6563	11.3978
arahy.Tifrunner.gnm2.ann1.ZIE5B9	2.05199	2.27238	1.93955	2.35395	4.0459	2.87514	2.54177	2.36614	3.02977	3.33656	3.13081	3.68326
arahy.Tifrunner.gnm2.ann1.ZIDD3N	0.261035	0.170036	0.205975	0.155216	0.479315	0.458678	0.543724	0.473471	0.582382	0.961994	0.879791	0.210979
arahy.Tifrunner.gnm2.ann1.ZIBD16	134.09	141.108	146.482	164.857	167.281	144.286	115.773	112.686	110.373	138.447	162.969	168.288
arahy.Tifrunner.gnm2.ann1.ZI9W5R	4.21922	3.18592	3.06566	3.0353	3.27779	3.55486	2.76517	4.66623	3.39447	2.04771	2.23028	3.24205
arahy.Tifrunner.gnm2.ann1.ZI8PUB	8.79889	11.1641	6.47755	12.3777	10.7629	9.71966	9.50064	11.4365	7.81783	10.9472	8.62379	7.1753
arahy.Tifrunner.gnm2.ann1.ZI8NLS	0.246474	0.615898	0.943811	0.485824	1.18926	0.51242	0.643578	0.265596	0.469006	0.252273	0.488316	0.808517
arahy.Tifrunner.gnm2.ann1.ZI8G8M	135.948	163.301	157.201	139.373	202.491	140.783	107.18	144.413	128.955	163.665	125.128	164.416
arahy.Tifrunner.gnm2.ann1.ZI8FA8	15.3996	15.0119	16.9409	18.0586	22.8144	17.0567	13.6231	16.5298	13.2035	17.8777	23.3989	19.5385
arahy.Tifrunner.gnm2.ann1.ZI8BLB	5.62639	3.7689	4.72429	5.2403	3.60073	6.74938	9.13593	8.17015	6.61866	6.60469	5.99274	2.46757
arahy.Tifrunner.gnm2.ann1.ZI84TJ	0	0.04015	0.13533	0	0.233954	0	0	0	0.002762	0.123948	0.018757	0.204772
arahy.Tifrunner.gnm2.ann1.ZI7XC2	7.81756	5.78367	7.80091	5.08481	3.30084	4.94347	13.5708	9.32536	12.2589	5.90956	6.51034	4.51095
arahy.Tifrunner.gnm2.ann1.ZI7BUH	8.32359	8.00375	8.72072	8.04848	8.59326	6.25931	8.35698	10.0397	9.14543	7.68105	8.02376	7.1222
arahy.Tifrunner.gnm2.ann1.ZI6P9F	9.06343	10.6575	8.00893	8.81993	4.72799	8.72501	8.90054	11.3836	13.3994	9.02104	12.0194	6.9777
arahy.Tifrunner.gnm2.ann1.ZI6FWF	4.42861	5.03544	4.3345	5.81991	5.00816	5.42662	6.43782	6.81373	7.25369	4.91675	5.18145	5.66501
arahy.Tifrunner.gnm2.ann1.ZI6CNN	0.249124	0.611627	0.477125	0.334662	0.344419	0.696129	0.180622	0.031429	0.190536	0.175404	0.262148	0.12767
arahy.Tifrunner.gnm2.ann1.ZI68GB	0.802511	2.09289	2.07106	1.05014	2.02499	2.39085	1.58807	1.83691	1.78478	1.52529	1.6648	2.89548
arahy.Tifrunner.gnm2.ann1.ZI5WB6	12.0801	12.2627	10.7659	11.9559	11.0493	10.3455	12.5081	12.8506	12.8797	11.7757	9.02815	8.75587
arahy.Tifrunner.gnm2.ann1.ZI4JU1	13.0507	15.2746	15.3304	18.3486	20.0239	14.3151	14.7723	16.2691	15.9075	18.972	15.8418	15.0701
arahy.Tifrunner.gnm2.ann1.ZI0SGT	10.6985	11.2932	9.97128	10.4471	10.4546	11.1099	7.74425	7.8156	7.22927	7.72204	8.53142	9.25898
arahy.Tifrunner.gnm2.ann1.ZI0MRK	0	0	0	0	0	0	0.546017	0.034539	0	0.231285	0	0
arahy.Tifrunner.gnm2.ann1.ZI06BM	7.44466	6.10546	7.10286	7.55673	6.59097	5.59734	9.44416	8.66594	7.86837	9.38991	9.648	8.0635
arahy.Tifrunner.gnm2.ann1.ZHX2UW	0	0.024371	0.07994	0	0	0	0	0	0.110184	0	0.051286	0.271758
arahy.Tifrunner.gnm2.ann1.ZHV6CG	4.66601	4.2224	5.5024	5.67336	5.67738	6.37325	5.57732	5.02009	5.16047	5.20291	5.91553	5.22863
arahy.Tifrunner.gnm2.ann1.ZHUP1H	0.223849	0.102522	0.217756	0.226569	0	0.251544	0.358442	0.303736	0.108992	0.104346	0.225034	0.040608
arahy.Tifrunner.gnm2.ann1.ZHT6Z8	50.5882	54.9796	59.7622	65.6752	67.4471	58.4448	46.294	50.1865	41.8994	64.6095	62.1874	59.383
arahy.Tifrunner.gnm2.ann1.ZHN7Y2	0.143065	0	0.002917	0.099141	0	0	0	0	0	0	0	0.001158
arahy.Tifrunner.gnm2.ann1.ZHN7AL	0	0.835684	0	0	0.372536	0	0	0.236327	0	0	0	0
arahy.Tifrunner.gnm2.ann1.ZHL4EB	4.28865	5.05709	5.48198	5.72395	5.262	4.90387	4.42899	5.46946	5.6152	5.44167	5.60888	6.969
arahy.Tifrunner.gnm2.ann1.ZHL4B7	15.3935	11.7906	13.198	21.511	18.1511	16.076	17.9866	12.4434	13.3384	5.06484	25.6905	34.5609
arahy.Tifrunner.gnm2.ann1.ZHJA83	16.7606	20.5519	14.8265	17.9831	18.0577	13.3775	3.86803	4.58944	5.58688	5.87155	6.14135	4.09284
arahy.Tifrunner.gnm2.ann1.ZHJ1I0	8.81034	9.74064	10.505	9.11579	8.5544	12.1969	13.1048	9.08371	10.2273	9.36894	9.14768	13.836
arahy.Tifrunner.gnm2.ann1.ZHHZ35	6.81155	5.84332	5.18127	6.26109	7.72446	4.97192	4.83441	4.9941	5.66856	8.31232	5.54133	6.36348
arahy.Tifrunner.gnm2.ann1.ZHGQ24	5.5576	6.93415	6.46925	6.74971	6.12197	8.97475	7.37607	7.56316	7.69298	7.37058	7.66401	8.34263
arahy.Tifrunner.gnm2.ann1.ZHFU2E	13.8315	13.3752	13.7675	11.6294	12.5718	17.0645	15.738	12.8473	13.6303	13.0335	14.5754	15.8596
arahy.Tifrunner.gnm2.ann1.ZHD4SG	10.5993	7.43094	8.4289	7.81064	8.73707	20.3901	11.0413	8.69609	7.07091	7.20037	6.67376	15.9754
arahy.Tifrunner.gnm2.ann1.ZHC70T	0.311827	0.736753	1.20876	1.17738	0.608011	1.24068	1.00904	1.44927	1.52872	1.03729	0.601664	0.712313
arahy.Tifrunner.gnm2.ann1.ZHBQ27	0.472701	0.345025	0.410075	0.500063	0.243813	0.52796	0.272793	0.221163	0.336426	0.398878	0.208315	1.07131
arahy.Tifrunner.gnm2.ann1.ZHBG52	4.43331	4.65658	4.41274	6.06526	7.20234	7.09587	7.90419	10.3131	8.13157	4.54972	7.25701	8.12795
arahy.Tifrunner.gnm2.ann1.ZHA71P	17.2239	16.6672	14.6416	12.0089	8.0818	15.3882	11.311	7.83608	10.6296	10.1024	11.1591	5.18067
arahy.Tifrunner.gnm2.ann1.ZH8P6D	0.361114	0.288033	0.324067	0.299499	0.244605	0.668535	0.433747	0.314186	0.43214	0.326419	0.308785	0.518362
arahy.Tifrunner.gnm2.ann1.ZH7W5S	1.73989	2.14517	1.96183	2.81691	3.39228	3.30742	1.84014	2.46807	2.15858	3.41455	2.38448	3.91623
arahy.Tifrunner.gnm2.ann1.ZH7GYP	0	0	0	0	0	0	0	0	0	0	0	0.030951
arahy.Tifrunner.gnm2.ann1.ZH6VX0	21.9228	23.9147	25.1328	24.1421	28.2001	23.4322	20.4648	23.6071	18.5746	24.5806	24.5959	22.3826
arahy.Tifrunner.gnm2.ann1.ZH58RF	0.821503	1.14921	0.579357	2.73783	4.01175	2.85196	0.195734	0.20386	0.388616	0.330344	0.164869	0.729412
arahy.Tifrunner.gnm2.ann1.ZH4XKZ	4.25164	4.01631	4.46724	4.32762	4.17061	4.44585	13.3174	12.7315	14.4517	7.38685	8.11716	3.98328
arahy.Tifrunner.gnm2.ann1.ZH4NLG	18.3294	17.2568	16.1713	18.3485	15.4344	22.1179	17.7568	16.896	19.3053	15.3696	14.9736	14.7112
arahy.Tifrunner.gnm2.ann1.ZH41ZF	2.52462	2.99094	3.42686	3.03721	3.14812	2.14743	2.07541	2.65378	1.96959	3.01249	2.94399	2.50294
arahy.Tifrunner.gnm2.ann1.ZH3HJS	6.6227	5.01039	4.06154	4.0561	2.98852	10.7125	7.52314	5.80646	8.49353	2.5496	5.06187	6.74458
arahy.Tifrunner.gnm2.ann1.ZH3G1A	0	2.20647	2.08691	1.55223	4.04211	1.06442	1.10765	0.268483	0	2.60493	0.42815	1.90703
arahy.Tifrunner.gnm2.ann1.ZH3CUZ	1.89465	1.41304	1.04638	1.12105	1.17762	1.74011	1.60362	1.57801	1.27082	1.59097	1.77506	1.89818
arahy.Tifrunner.gnm2.ann1.ZH3B41	0	0.043567	0	0.028176	0	0.014494	0.07016	0.020658	0.128888	0.074272	0.067616	0.152335
arahy.Tifrunner.gnm2.ann1.ZH37XF	0.149165	0.183115	0.193734	0.071943	0.311622	0.230464	0.03613	0.074558	0.265186	0.609504	0.38233	0.491603
arahy.Tifrunner.gnm2.ann1.ZH2YPS	0.021493	0.138244	0.020209	0	0	0.04599	0	0	0	0	0.1931	0.085178
arahy.Tifrunner.gnm2.ann1.ZH29RS	4.10532	2.86002	3.12745	0.908607	1.97955	1.90244	3.30654	5.78398	3.84695	2.00511	1.2753	1.68399
arahy.Tifrunner.gnm2.ann1.ZH1XWS	3.31106	2.91654	3.21379	5.10514	5.06945	3.6502	2.5338	3.93375	3.25028	3.91811	4.95505	4.45997
arahy.Tifrunner.gnm2.ann1.ZH1I8Y	1.12191	1.62961	1.46572	0.874962	2.24802	0.407335	1.0417	1.19454	1.70734	1.75501	1.20075	1.19917
arahy.Tifrunner.gnm2.ann1.ZH17KP	0	0	0.099169	0	0	0	0.025565	0.558795	0	0	0.068342	0.005958
arahy.Tifrunner.gnm2.ann1.ZH0CHD	50.325	62.2787	67.2456	58.0734	80.5341	64.7582	42.393	50.9642	41.4571	65.7835	60.536	68.0255
arahy.Tifrunner.gnm2.ann1.ZGZX3T	0.428403	0.167999	0.117566	0.116549	0.14881	0.268784	0.175567	0.116256	0.306549	0.053015	0.257125	0.651082
arahy.Tifrunner.gnm2.ann1.ZGY2QD	0.684287	0	0.144857	0.750057	0	0.39212	0.899499	0	0.519973	0	0.406976	0
arahy.Tifrunner.gnm2.ann1.ZGW6CE	9.68545	10.0236	6.62296	5.90365	6.0563	6.52926	5.0694	7.40172	3.80693	4.15712	3.59848	1.9422
arahy.Tifrunner.gnm2.ann1.ZGV9T5	0.227865	0.366939	0.368729	0.474675	0.395913	0.382143	0.600564	0.425615	0.627665	0.315465	0.426922	0.20147
arahy.Tifrunner.gnm2.ann1.ZGTP8C	0.806512	0	0	1.02922	0	0.705225	0.762084	1.09093	0	1.162	1.11736	0
arahy.Tifrunner.gnm2.ann1.ZGTC82	2.03455	2.40214	2.13839	2.5385	2.35	2.10569	2.11571	2.5793	3.0742	2.50755	2.37241	1.83944
arahy.Tifrunner.gnm2.ann1.ZGQ8ZR	0.585102	0.415029	0.244116	0.459574	0.156222	1.09618	2.49699	2.83204	2.59007	0.878383	1.23527	1.56639
arahy.Tifrunner.gnm2.ann1.ZGQ5BP	0.350437	0.461868	0.276636	0	0.748149	0.779332	0	0	0.526812	0.588974	0.389212	0.622476
arahy.Tifrunner.gnm2.ann1.ZGQ44R	4.97188	6.19297	7.4177	6.20118	7.65066	6.13835	5.3478	6.29923	6.97679	6.87362	8.14708	6.86495
arahy.Tifrunner.gnm2.ann1.ZGP79Y	2.95136	4.17114	2.86783	2.09909	2.31667	2.52057	3.3418	3.26341	3.20402	2.47445	2.62983	2.66441
arahy.Tifrunner.gnm2.ann1.ZGM5A8	0.083766	0.017959	0.044055	0.017422	0.031356	0.259063	0.069878	0.009043	0	0.266712	0.041698	0.082992
arahy.Tifrunner.gnm2.ann1.ZGH0AC	0	0.082666	0	0	0	0.098317	0	0.083692	0	0.175214	0.24631	0.094014
arahy.Tifrunner.gnm2.ann1.ZGF4SU	0	0	0	6.6723	0	0	0	0	0	0	0	6.55594
arahy.Tifrunner.gnm2.ann1.ZGF32Z	10.6835	13.9357	16.459	13.4224	17.9286	12.4045	14.7033	19.0715	20.0899	20.2659	18.2557	19.5496
arahy.Tifrunner.gnm2.ann1.ZGE2UV	3.23004	5.17906	4.2204	5.07604	3.62281	3.27387	4.86591	7.46235	6.57137	4.98689	3.67403	4.19514
arahy.Tifrunner.gnm2.ann1.ZGDJ5C	23.0352	22.9093	22.8977	25.0089	26.0926	24.904	24.4499	27.3083	25.7922	22.2332	25.2584	22.0845
arahy.Tifrunner.gnm2.ann1.ZGC9F0	17.4598	15.0401	16.2328	19.1942	12.4875	13.1011	40.6668	50.085	44.8578	39.0949	33.4909	23.5872
arahy.Tifrunner.gnm2.ann1.ZG9BLK	4.40458	4.36862	4.13581	4.48366	4.76278	3.83124	3.98278	4.92325	4.26152	4.1476	4.02238	5.01412
arahy.Tifrunner.gnm2.ann1.ZG8UEM	4.77585	6.74689	7.49214	6.31469	7.57812	7.68985	3.52184	4.11466	4.798	6.25487	5.79872	6.29224
arahy.Tifrunner.gnm2.ann1.ZG8NF1	0	0.558774	0.661862	0.250309	0.158191	1.16713	0.195772	1.04744	0.637913	0.064983	0.155913	0.516159
arahy.Tifrunner.gnm2.ann1.ZG8JDM	10.465	11.3788	9.919	3.51178	2.45702	3.24439	17.0595	9.82842	17.2557	4.13657	3.81752	3.64303
arahy.Tifrunner.gnm2.ann1.ZG82L4	2.41427	3.18928	3.21237	2.67424	1.86701	2.77285	4.66292	3.65549	6.45631	3.08296	3.50129	4.51742
arahy.Tifrunner.gnm2.ann1.ZG7XLL	3.68791	3.8673	3.63248	3.90406	3.59399	4.6815	4.20885	4.55955	4.93848	3.85639	3.54492	4.62254
arahy.Tifrunner.gnm2.ann1.ZG7I69	0.030439	0	0	0	0	0	0	0	0	0	0	0
arahy.Tifrunner.gnm2.ann1.ZG7FH2	11.3008	16.6509	20.0474	21.3183	27.3706	12.092	4.68086	8.05658	8.46045	10.9855	12.2173	10.5002
arahy.Tifrunner.gnm2.ann1.ZG5TLI	0.944085	1.2704	1.9287	1.40876	2.04062	0.840367	0.838165	0.742311	0.839986	1.18629	0.806765	1.13705
arahy.Tifrunner.gnm2.ann1.ZG5C6W	2.98083	5.30531	5.17162	5.21118	4.14431	3.6956	4.28485	4.99966	6.11274	3.78269	4.21265	5.17862
arahy.Tifrunner.gnm2.ann1.ZG4VZM	0.027485	0	0	0.099903	0.219971	0	0.071212	0.014579	0.028028	0	0.196092	0.095307
arahy.Tifrunner.gnm2.ann1.ZG4E8S	0.693552	0.960028	1.34076	0.834045	1.03525	0.753196	0.552327	1.29987	0.992744	1.57774	1.05373	0.958103
arahy.Tifrunner.gnm2.ann1.ZG36KZ	5.87844	5.40079	5.47375	4.60016	5.21266	4.91032	6.08412	5.33041	5.7065	5.05932	4.90524	4.23806
arahy.Tifrunner.gnm2.ann1.ZG31ZK	5.56746	5.38477	5.98042	4.08748	3.20282	7.71695	8.35514	6.89221	5.23474	4.69786	5.3029	5.85056
arahy.Tifrunner.gnm2.ann1.ZG2TBF	1.23464	0	0.366649	1.88489	0	0.324251	6.73123	8.21572	5.26621	0.637904	1.90936	0
arahy.Tifrunner.gnm2.ann1.ZG0SUW	4.69634	5.4106	5.15554	5.43274	5.27236	4.54176	5.88573	6.40083	5.78137	5.77599	5.59224	5.2545
arahy.Tifrunner.gnm2.ann1.ZG0GPL	0	0	0	0	0	0	0	0	0.058103	0	0.063595	0
arahy.Tifrunner.gnm2.ann1.ZFZQ7Q	9.03843	8.86138	12.1346	12.2026	9.219	8.98904	12.1978	12.8065	11.9047	10.0332	8.65471	9.43841
arahy.Tifrunner.gnm2.ann1.ZFZ3ZQ	8.62926	7.50691	7.34481	8.35559	9.60515	10.1788	11.6899	12.1026	11.6359	11.2756	13.157	19.2222
arahy.Tifrunner.gnm2.ann1.ZFYB8G	3.68851	3.48666	3.19302	2.90194	1.51802	2.95743	6.25987	4.42282	4.75433	4.66411	4.57223	2.68191
arahy.Tifrunner.gnm2.ann1.ZFWV5X	0.043738	0	0	0.093655	0	0	0.254694	0	0	0.171045	0	0
arahy.Tifrunner.gnm2.ann1.ZFW2W7	55.7977	53.5674	50.9586	41.1846	32.2737	36.1397	74.1223	69.8859	77.1212	56.7544	56.0232	31.6538
arahy.Tifrunner.gnm2.ann1.ZFW017	10.9464	13.4117	10.6142	10.2447	12.0282	11.2754	13.2386	14.5013	14.9596	12.534	13.2282	11.5613
arahy.Tifrunner.gnm2.ann1.ZFQ2FP	0	0	0	0	0	0	0	0.031781	0	0	0	0
arahy.Tifrunner.gnm2.ann1.ZFP9XM	4.80204	4.62351	3.85519	4.4444	3.46356	7.59002	4.88748	4.64274	4.83724	4.29598	4.25533	3.70587
arahy.Tifrunner.gnm2.ann1.ZFLV96	0.119262	0.581182	0.133668	0	0.085198	0.085065	0.281132	0.602159	0.80786	0.842452	0.07937	0.213476
arahy.Tifrunner.gnm2.ann1.ZFLJ4E	6.80874	5.11382	5.49044	6.82798	5.31902	5.75659	6.77778	5.65086	6.31978	6.34638	6.28274	7.1428
arahy.Tifrunner.gnm2.ann1.ZFL6Z0	4.84075	4.97255	4.73868	4.66784	3.53616	5.18204	5.11536	5.31141	6.13349	4.54092	4.62265	3.64207
arahy.Tifrunner.gnm2.ann1.ZFJ3WN	0	0	0	0	0	0.080012	0	0	0	0	0.111982	0
arahy.Tifrunner.gnm2.ann1.ZFI36T	4.94891	6.68855	6.34535	6.57953	10.7855	5.47928	5.41171	4.86343	6.10094	6.78755	8.92808	9.09967
arahy.Tifrunner.gnm2.ann1.ZFHV8M	8.86513	11.1063	10.8301	11.0893	12.6529	12.3376	7.45091	10.3437	6.14583	11.5434	9.2629	6.38569
arahy.Tifrunner.gnm2.ann1.ZFFY2U	0.040877	0	0	0	0	0.094756	0.172661	0	0	0.0977	0	0
arahy.Tifrunner.gnm2.ann1.ZFC78D	74.1685	46.6608	67.539	47.4965	66.6016	136.055	74.2344	35.9035	26.7621	38.1937	38.863	77.6388
arahy.Tifrunner.gnm2.ann1.ZFC6QQ	10.0815	12.5067	10.827	16.5518	13.0713	15.7506	13.0789	10.0546	14.6602	12.1883	14.6992	11.264
arahy.Tifrunner.gnm2.ann1.ZFC6L6	1.59902	3.26527	1.78711	1.51297	0.79566	1.71647	1.37362	1.12794	2.04094	1.25735	0.476989	1.80952
arahy.Tifrunner.gnm2.ann1.ZFBN83	2.10892	1.94272	1.91787	2.77304	3.14462	1.36336	2.09112	4.042	3.87268	3.05909	2.67661	1.95783
arahy.Tifrunner.gnm2.ann1.ZFB1VD	2.37511	2.86036	3.15984	2.58111	2.54143	1.88411	3.14995	4.24339	3.46579	3.691	3.67315	1.93079
arahy.Tifrunner.gnm2.ann1.ZFAB9L	0.065275	0.034988	0	0	0	0	0.136133	0	0.03271	0	0.032581	0.0957
arahy.Tifrunner.gnm2.ann1.ZF9WTQ	0	0	0.03954	0	0	0	0	0	0	0	0	0
arahy.Tifrunner.gnm2.ann1.ZF8Y37	10.9651	9.55047	10.395	13.9866	12.8925	11.4643	14.1503	12.3204	11.4804	17.4076	13.0337	14.1922
arahy.Tifrunner.gnm2.ann1.ZF8TUR	4.82281	4.35665	4.30091	2.90172	4.22242	4.11768	3.18194	5.13495	4.52599	4.41719	3.65463	3.75369
arahy.Tifrunner.gnm2.ann1.ZF8PUQ	9.20967	9.59112	9.65485	8.80072	5.90964	7.92149	12.8515	10.6278	10.3814	9.82216	10.6655	5.01296
arahy.Tifrunner.gnm2.ann1.ZF8MBG	6.14454	8.29862	6.24702	7.16633	5.89896	6.46248	4.87051	5.99046	5.58251	5.37042	5.10738	6.44143
arahy.Tifrunner.gnm2.ann1.ZF8ARW	0	0	0	0	0.309223	0	0	0	0	0	0	0
arahy.Tifrunner.gnm2.ann1.ZF89K8	0	0	0	0	0	0	0	0	0	0	0	0.122679
arahy.Tifrunner.gnm2.ann1.ZF7VMT	4.87007	5.76674	3.32214	2.45427	1.72267	7.95239	4.10903	2.83383	2.14879	2.89332	2.68936	7.51841
arahy.Tifrunner.gnm2.ann1.ZF7GKY	12.9767	10.8878	10.7565	11.3516	9.97909	13.7429	14.1778	13.4003	14.4696	10.7398	10.2457	10.1858
arahy.Tifrunner.gnm2.ann1.ZF6ZA3	0.134924	0	0.11692	0.184676	0.106321	0.136707	0.135009	0	0.064741	0	0	0
arahy.Tifrunner.gnm2.ann1.ZF534J	0.437223	0.13	0.196789	0.396147	0.513827	0.332199	0	0	0	0.083219	0.119796	0.123101
arahy.Tifrunner.gnm2.ann1.ZF4YMU	3.29623	3.58886	4.2046	3.832	4.32815	3.97328	3.16812	4.23482	3.86767	5.03343	3.76767	3.28185
arahy.Tifrunner.gnm2.ann1.ZF4CS3	3.45562	3.59421	2.35414	2.76655	2.29808	2.56364	2.39171	3.76618	3.59184	2.55905	2.73289	2.40609
arahy.Tifrunner.gnm2.ann1.ZF2ZKW	2.48718	2.88183	2.21952	2.94283	1.17333	6.00908	5.3631	3.40698	5.30729	1.88207	3.29085	2.65949
arahy.Tifrunner.gnm2.ann1.ZF2NNQ	18.2271	16.9118	14.361	11.8865	9.40632	10.996	13.3945	16.5351	12.9176	9.23312	11.6068	6.4703
arahy.Tifrunner.gnm2.ann1.ZF0ICG	4.16381	3.42503	2.11949	1.35827	1.33553	2.91661	2.47811	2.38666	3.48803	0.890946	1.86047	1.12544
arahy.Tifrunner.gnm2.ann1.ZEZZ4X	0	0	0	0	0	0	0	0	0	0	0.181804	0
arahy.Tifrunner.gnm2.ann1.ZEZH97	17.7533	16.7653	14.3741	17.4839	19.245	10.9771	9.21583	10.5676	7.56919	5.91082	9.73222	10.9437
arahy.Tifrunner.gnm2.ann1.ZEZ3DK	5.34388	4.39421	4.15824	6.2411	6.38023	5.09456	4.9367	4.84806	4.47535	5.05058	5.88653	5.63303
arahy.Tifrunner.gnm2.ann1.ZES89D	2.89016	1.70783	2.29643	3.62589	3.23178	4.90066	3.51998	3.67218	4.6783	3.45605	4.75618	3.3822
arahy.Tifrunner.gnm2.ann1.ZES6QF	4.32519	5.01095	5.055	4.71297	5.77241	8.53852	1.08055	1.58726	1.53735	1.82273	4.1177	3.05801
arahy.Tifrunner.gnm2.ann1.ZEP2C7	0	0.042457	0	0.03945	0.042439	0	0	0	0	0	0.039404	0
arahy.Tifrunner.gnm2.ann1.ZENB5B	40.5181	42.9398	42.0596	41.8402	50.6152	38.4705	38.9917	39.4361	39.9906	40.1799	39.1121	40.8562
arahy.Tifrunner.gnm2.ann1.ZEKW3E	0.285915	0.31283	0.380994	0.351576	0.117961	0.432633	0.171471	0.353848	0.269901	0.090547	0.121401	0.281097
arahy.Tifrunner.gnm2.ann1.ZEJ9NU	1.38658	1.02614	2.83315	1.26196	0.976358	2.25016	0.689378	2.25482	0	1.01911	0	2.40069
arahy.Tifrunner.gnm2.ann1.ZEI2BD	0.760266	0.644573	0.580114	0.570178	0.243122	0.453122	0.840213	1.23203	0.953651	1.00883	0.843161	0.684915
arahy.Tifrunner.gnm2.ann1.ZEH3NP	1.76917	1.06019	0.854874	1.76402	1.35738	3.83114	2.7908	2.149	1.58519	2.48015	1.65104	1.68967
arahy.Tifrunner.gnm2.ann1.ZEF0VH	0.095353	0	0.089657	0	0	0.176703	0.19886	0	0.142867	0	0	0.047236
arahy.Tifrunner.gnm2.ann1.ZEDX7V	0	0.068454	0	0	0	0	0	0	0	0	0	0
arahy.Tifrunner.gnm2.ann1.ZECT0Q	2.5245	2.04126	1.86428	0.999039	1.79636	0.602244	2.353	1.79729	2.78472	3.89902	2.44957	0.521005
arahy.Tifrunner.gnm2.ann1.ZECH1J	1.39729	1.52753	1.9949	1.52213	1.60062	1.96893	1.46812	1.80574	1.87321	1.18775	1.71692	2.01839
arahy.Tifrunner.gnm2.ann1.ZEB4CW	72.1888	67.2261	69.3329	73.7054	77.8832	71.4115	81.0473	77.4753	73.1927	80.1267	85.9004	88.6168
arahy.Tifrunner.gnm2.ann1.ZEA9SY	0	0	0	0	0	0	0	0	0	0.133341	0	0.015172
arahy.Tifrunner.gnm2.ann1.ZEA1CF	13.4005	9.20172	12.5713	2.17252	1.79014	32.8762	36.1671	11.5761	9.28459	6.19005	4.72987	24.9296
arahy.Tifrunner.gnm2.ann1.ZE8HJS	27.5964	34.7976	38.6884	32.9898	36.8968	27.6195	27.344	26.5875	30.3652	31.5702	29.7451	37.9616
arahy.Tifrunner.gnm2.ann1.ZE8HCZ	0.83131	1.03363	1.05559	0.915988	0.908862	0.864432	1.50984	2.0043	2.10943	1.01946	0.968052	0.994727
arahy.Tifrunner.gnm2.ann1.ZE7QP6	43.8472	41.7665	40.1242	33.9222	30.1818	45.5792	56.9756	55.0651	52.7162	38.5146	39.2849	32.345
arahy.Tifrunner.gnm2.ann1.ZE7E52	4.45213	0	2.2118	3.82415	2.34707	1.5671	2.94131	0.323058	0	0.437295	1.45345	0
arahy.Tifrunner.gnm2.ann1.ZE5U80	0.248343	0.19718	0.240409	0.3019	0.150806	0.368424	0.086183	0.312719	0.246397	0.388436	0.418701	0.241258
arahy.Tifrunner.gnm2.ann1.ZE5M4X	0	0	0	0	0	0	0.090875	0	0	0	0	0
arahy.Tifrunner.gnm2.ann1.ZE4P1V	13.3564	12.1095	11.2513	13.9265	14.4951	10.0743	13.049	17.0302	16.762	16.0329	16.3659	12.529
arahy.Tifrunner.gnm2.ann1.ZE4J6B	0	0	0	0	0	0.078507	0.29012	0	0.368868	0	0.015002	0
arahy.Tifrunner.gnm2.ann1.ZE4B9F	0.566968	0.922012	0.788782	1.34204	0.71513	1.51589	0.661244	0.925735	0.986129	0.883739	0.770639	0.708682
arahy.Tifrunner.gnm2.ann1.ZE4ASG	5.12143	4.31377	5.22307	5.19428	4.05211	6.20617	5.47511	5.3971	4.78175	5.35322	6.82411	5.24695
arahy.Tifrunner.gnm2.ann1.ZE3K9N	0	0	0.074061	0	0.160721	0.091931	0.104135	0	0.086115	0.204688	0.042793	0.127508
arahy.Tifrunner.gnm2.ann1.ZE2WHA	3.67603	3.32192	2.78988	8.47777	3.5234	2.83019	2.16986	1.77562	2.86542	3.64148	2.79006	3.35534
arahy.Tifrunner.gnm2.ann1.ZE2N9E	0.385297	0.479951	0.255305	0	0	0	0	0.420915	0	0	0	0
arahy.Tifrunner.gnm2.ann1.ZE2ILJ	10.3787	11.7578	8.4819	9.56157	11.5823	7.57269	7.65578	10.6369	10.8535	9.38718	11.1262	8.13138
arahy.Tifrunner.gnm2.ann1.ZE2GKX	10.2861	9.71941	10.4031	9.34987	10.3043	14.9483	9.20513	10.4278	9.73891	9.08601	10.7092	12.7651
arahy.Tifrunner.gnm2.ann1.ZE2CQ7	0.018756	0.060185	0	0	0.10049	0	0	0	0	0.020621	0	0
arahy.Tifrunner.gnm2.ann1.ZE0YJW	37.6374	22.761	37.5419	13.2396	12.6292	37.0065	41.6457	21.203	18.2202	11.9528	16.1479	35.129
arahy.Tifrunner.gnm2.ann1.ZE0PKC	12.0068	5.50024	5.44533	13.2221	3.21489	7.92002	39.5508	32.9262	28.948	8.81348	15.2809	1.42108
arahy.Tifrunner.gnm2.ann1.ZE0ACQ	5.52781	7.07264	7.66803	8.05886	7.13802	12.3084	11.0395	9.74264	11.5661	9.89689	7.58269	9.19882
arahy.Tifrunner.gnm2.ann1.ZE002I	3.27663	3.78473	5.03352	4.62196	4.21613	3.66791	4.64179	4.52305	5.24879	4.26526	3.62252	4.12602
arahy.Tifrunner.gnm2.ann1.ZDZ4LL	0	0	0	0	0	0	0	0	0	0	0.235162	0
arahy.Tifrunner.gnm2.ann1.ZDY2DP	0.361871	0	0.193231	0	0	0.276157	0.442297	0.592656	0	0	0.270514	0
arahy.Tifrunner.gnm2.ann1.ZDV5ZG	4.17385	3.98938	4.71151	4.51752	5.27979	4.03119	2.88806	3.60487	4.60979	4.07658	5.00387	5.92721
arahy.Tifrunner.gnm2.ann1.ZDU9VW	1.04235	1.2497	0.972068	1.9692	1.84875	0.71753	2.13445	1.64767	2.04435	2.28932	1.82776	2.3469
arahy.Tifrunner.gnm2.ann1.ZDU917	3.90878	4.16386	3.67502	3.7997	3.1499	2.31753	5.23133	5.16352	5.4498	4.42747	5.67066	1.23385
arahy.Tifrunner.gnm2.ann1.ZDU287	9.56594	9.73693	10.0318	9.46811	10.09	12.8607	9.20903	9.42836	9.6685	8.63269	8.57603	9.45232
arahy.Tifrunner.gnm2.ann1.ZDS5RA	0.975232	0.819283	0.848037	0.750863	0.948983	0.841961	0.664465	0.682783	1.72396	0.788099	0.604297	0.751158
arahy.Tifrunner.gnm2.ann1.ZDR5QN	10.2943	10.1791	8.77927	8.18181	7.58406	7.1006	9.28453	8.91978	8.91743	11.4199	11.701	7.39074
arahy.Tifrunner.gnm2.ann1.ZDQ9N1	4.56837	3.44521	3.98456	3.40904	3.20765	3.40949	6.09754	4.76196	3.73842	3.18706	3.91035	5.63081
arahy.Tifrunner.gnm2.ann1.ZDQ75D	0.523096	0.193811	0.321471	0	0	0.171915	0.459031	0.248178	0.415034	0.04424	0	0.86676
arahy.Tifrunner.gnm2.ann1.ZDQ0NF	2.54235	2.33059	1.80111	2.63129	2.50669	1.73854	2.5114	2.58659	2.76226	2.65424	2.3972	2.89269
arahy.Tifrunner.gnm2.ann1.ZDN5TQ	1.15205	1.32753	0.862436	1.37744	1.41818	1.27089	0.746518	1.56345	1.72102	2.01102	1.37328	1.30811
arahy.Tifrunner.gnm2.ann1.ZDME3V	38.9944	28.4066	22.0473	25.6165	35.5217	30.1909	21.983	10.057	14.349	30.2898	41.6956	10.3972
arahy.Tifrunner.gnm2.ann1.ZDME2F	6.61252	4.52087	6.0566	3.14599	3.32972	7.92489	7.37786	4.69404	4.8609	4.42809	3.89541	7.01795
arahy.Tifrunner.gnm2.ann1.ZDLG37	7.21728	8.87445	8.79583	8.3765	10.5379	8.18797	7.46842	8.30471	7.49182	9.99713	8.48045	9.59139
arahy.Tifrunner.gnm2.ann1.ZDL6BT	1.68395	0.685519	0.863413	0.62834	0.279363	0.950111	1.23292	0.785726	0.827732	0.400333	1.21647	0.542459
arahy.Tifrunner.gnm2.ann1.ZDL55K	0	0.117017	0.213828	0	0	0	0	0	0	0.168248	0	0
arahy.Tifrunner.gnm2.ann1.ZDIH5U	0	0.033533	0.023097	0.025646	0.026425	0.036059	0.11572	0.066112	0	0.045251	0	0.048866
arahy.Tifrunner.gnm2.ann1.ZDI5XK	2.49607	3.03582	2.82095	2.61692	3.95821	2.14786	3.72248	4.18645	3.75945	3.5228	2.91086	2.38937
arahy.Tifrunner.gnm2.ann1.ZDHF3I	8.25029	7.11745	8.55499	14.892	10.0243	13.4398	3.10896	4.01574	2.29119	7.59659	7.37752	5.19878
arahy.Tifrunner.gnm2.ann1.ZDGJ2D	3.6414	3.34196	2.15923	2.33582	5.02206	1.8861	1.43848	0.676994	1.81549	1.27526	3.63407	7.10372
arahy.Tifrunner.gnm2.ann1.ZDF1US	6.04194	3.0985	4.29349	7.84642	6.94276	3.4296	2.67231	2.63771	1.82048	6.32393	7.64761	3.52478
arahy.Tifrunner.gnm2.ann1.ZDDP39	8.60818	7.10317	6.70827	4.0462	3.00156	21.6256	20.0579	8.09508	7.79308	5.73061	4.46132	12.2101
arahy.Tifrunner.gnm2.ann1.ZDDL0F	1.1934	3.3408	3.50955	2.28904	2.20138	1.85094	3.54691	3.95739	3.89884	2.18248	2.8485	2.5114
arahy.Tifrunner.gnm2.ann1.ZDAZ4C	4.57979	4.41008	5.51785	3.56642	4.09112	4.42549	5.80135	4.93397	4.94454	3.99032	4.33593	5.56849
arahy.Tifrunner.gnm2.ann1.ZDAR2H	29.6651	23.1388	22.7025	25.8428	22.524	21.2926	31.2605	30.3549	32.773	22.1507	28.059	20.1528
arahy.Tifrunner.gnm2.ann1.ZD9EP0	0	0.076776	0.039594	0	0.067151	0	0	0	0	0.052692	0	0
arahy.Tifrunner.gnm2.ann1.ZD9DRU	0	0.088425	0	0	0	0	0	0	0	0	0	0
arahy.Tifrunner.gnm2.ann1.ZD8JZV	0	0	0	0	0	0.150448	0	0	0	0	0	0
arahy.Tifrunner.gnm2.ann1.ZD80WJ	0.11254	0	0	0.078326	0.241987	0.040291	0	0.121962	0	0.041404	0.105511	0.128537
arahy.Tifrunner.gnm2.ann1.ZD7DCY	7.54629	8.20432	8.76496	7.46399	6.13547	7.74886	12.0583	11.7018	12.2737	5.93675	7.1191	5.50514
arahy.Tifrunner.gnm2.ann1.ZD6TAC	0	0	0	0	0.036665	0	0	0	0	0	0	0
arahy.Tifrunner.gnm2.ann1.ZD6HKD	1.06872	0.969283	0.789931	1.32186	0.846506	1.14499	0.808883	0.666855	1.08094	0.900252	1.1766	1.05489
arahy.Tifrunner.gnm2.ann1.ZD5YIK	0.187893	0.151134	0	0.222557	0.302543	0.35769	0.102797	0.264092	0.286478	0.487734	0.466849	0.279296
arahy.Tifrunner.gnm2.ann1.ZD5R9E	6.1183	6.52234	6.5228	4.75655	3.8852	8.22149	7.73967	6.25964	6.70828	4.07315	4.15183	6.67844
arahy.Tifrunner.gnm2.ann1.ZD5CML	0.228754	0.422652	0.16418	0	0.179684	0	0	0.133339	0	0.171125	0.191647	0
arahy.Tifrunner.gnm2.ann1.ZD4NBX	0.324773	0.663126	0.548454	0.067549	0	0	0.117614	0	0.633836	0	0.061303	0
arahy.Tifrunner.gnm2.ann1.ZD4MPF	7.63808	7.16899	7.84084	8.48922	9.25187	5.56673	9.43441	11.5456	11.0313	0.719544	8.21605	8.4917
arahy.Tifrunner.gnm2.ann1.ZD1HZA	0	0	0	0	0	0	0	0	0	0	0	0.029832
arahy.Tifrunner.gnm2.ann1.ZD0NI5	204.25	206.093	151.804	152.263	93.3745	88.8365	115.489	142.843	166.081	63.1522	97.0587	34.3489
arahy.Tifrunner.gnm2.ann1.ZCX39R	2.71118	5.23939	4.27769	2.8528	4.60656	2.84031	2.73351	3.71114	3.58139	3.41236	2.82076	3.45746
arahy.Tifrunner.gnm2.ann1.ZCX2T9	14.4622	14.975	13.0161	14.8446	17.5514	15.7639	15.6438	17.0721	14.344	16.4234	15.2997	15.7817
arahy.Tifrunner.gnm2.ann1.ZCTZ1D	4.99204	5.87027	5.89489	6.4028	5.41688	5.51268	10.6532	11.0275	8.70051	6.33026	8.07591	6.82103
arahy.Tifrunner.gnm2.ann1.ZCST78	36.8332	35.6079	39.0398	40.0449	48.3968	36.9774	32.7692	32.3241	28.585	42.1112	42.3503	40.1906
arahy.Tifrunner.gnm2.ann1.ZCN7QC	1.99825	2.11545	1.83263	2.45121	1.88244	2.1144	2.39002	2.00452	2.00477	2.63754	2.99761	2.27383
arahy.Tifrunner.gnm2.ann1.ZCM4RK	3.67326	4.15081	3.19123	3.31072	4.27377	3.56675	3.71958	3.57001	4.00758	3.39028	3.64898	3.55387
arahy.Tifrunner.gnm2.ann1.ZCFB2D	6.56287	5.36526	6.55425	5.51519	5.21199	4.94475	7.15708	6.83687	6.69019	5.35404	5.07889	4.47319
arahy.Tifrunner.gnm2.ann1.ZC7JX5	5.49664	6.78625	7.66065	7.16165	10.8429	8.24282	6.43688	6.84803	6.37344	8.5167	5.89458	8.74278
arahy.Tifrunner.gnm2.ann1.ZC6WS5	0.064163	0.128104	0.143892	0.045195	0.123148	0.030245	0.27349	0.39495	0.458167	0.018926	0.2072	0.422043
arahy.Tifrunner.gnm2.ann1.ZC6F0H	5.30222	6.29156	4.94582	4.32784	5.33612	4.57042	5.22088	6.13055	5.3974	6.89809	5.89811	5.62279
arahy.Tifrunner.gnm2.ann1.ZC4AM7	3.20429	4.08542	3.25867	4.52345	3.49566	4.0399	3.08378	3.80127	3.3153	2.52208	3.22722	4.29444
arahy.Tifrunner.gnm2.ann1.ZC4720	23.067	24.7081	23.0091	26.8858	24.8561	23.1539	21.7218	20.4694	21.3133	23.2215	23.3926	21.9885
arahy.Tifrunner.gnm2.ann1.ZC464Z	0.205706	0	0.044102	0.188512	0.241191	0.115682	0	0.123559	0.244043	0.178119	0.166789	0.243961
arahy.Tifrunner.gnm2.ann1.ZC3RNY	23.3135	27.245	27.7887	29.6971	30.9189	26.6608	27.7334	28.1336	25.0555	30.0691	29.5274	24.7016
arahy.Tifrunner.gnm2.ann1.ZC3BE2	0	0	0	0	0	0	0	0	0	0.062566	0	0
arahy.Tifrunner.gnm2.ann1.ZC37QS	0.164056	0.477224	0.352529	0.41346	0.341267	0.578332	0.261325	0.484356	0.525199	0.492356	0.34852	0.342143
arahy.Tifrunner.gnm2.ann1.ZC30QF	7.3159	5.72687	7.86353	6.92056	5.23993	10.5182	10.1717	8.9977	9.44314	7.87572	6.34088	10.5872
arahy.Tifrunner.gnm2.ann1.ZC2HBN	7.89968	7.87243	7.30464	6.46183	7.30196	6.52961	8.94758	11.8847	10.1365	11.2231	9.85055	7.24742
arahy.Tifrunner.gnm2.ann1.ZC1H5E	0	0	0	0	0	0	0	0	0	0	0.041318	0
arahy.Tifrunner.gnm2.ann1.ZC14HK	0.052575	0.094844	0.036147	0	0.090917	0.055884	0.065777	0.085639	0.065103	0.053577	0.032431	0.031221
arahy.Tifrunner.gnm2.ann1.ZC0V53	4.75186	4.56394	3.43845	4.92438	4.96647	5.8443	5.7678	4.2294	4.47008	4.08115	5.1603	5.38357
arahy.Tifrunner.gnm2.ann1.ZC0L0M	0.406753	0.65589	0.164526	0.144376	0.062638	0.328028	4.33199	4.30783	6.06227	0.529578	1.37928	0.144788
arahy.Tifrunner.gnm2.ann1.ZBZ102	0	0	0	0	0	0.043083	0	0	0	0	0	0
arahy.Tifrunner.gnm2.ann1.ZBZ06L	9.68466	7.78472	6.82694	12.7681	15.5376	8.29716	8.98639	14.0018	7.95852	16.0172	17.7153	16.1884
arahy.Tifrunner.gnm2.ann1.ZBV59A	0.68599	0.360325	0.550697	0.580988	0.646084	0.486805	1.47468	0.790896	1.19756	0.413631	0.367391	0.754231
arahy.Tifrunner.gnm2.ann1.ZBU6CW	0	0	0	0	0	0.055928	0.142036	0	0.465165	0.065117	0	0.324615
arahy.Tifrunner.gnm2.ann1.ZBS9GV	3.63155	5.77243	5.83072	4.76899	6.67228	4.3442	6.21765	7.68165	5.78277	5.17029	6.43569	7.4264
arahy.Tifrunner.gnm2.ann1.ZBS8DW	8.07865	9.6359	9.87285	3.82736	5.74079	10.9174	19.7959	19.8574	19.6099	15.1776	7.2204	8.82875
arahy.Tifrunner.gnm2.ann1.ZBQ80L	5.08581	5.74217	5.42837	5.21928	4.65118	4.73564	7.79498	7.27687	5.61376	5.52299	5.65438	3.82063
arahy.Tifrunner.gnm2.ann1.ZBN808	0	0.206838	0.366974	0	1.47952	0.315993	0	0	0.655874	1.52118	0	1.32637
arahy.Tifrunner.gnm2.ann1.ZBLA49	4.18138	5.33876	3.87488	3.50863	4.85918	4.49866	4.95531	4.50058	4.98483	3.78885	4.29341	5.2028
arahy.Tifrunner.gnm2.ann1.ZBL3I3	0.509573	0.341815	0.551193	0.661312	0.794648	0.537217	0.199095	0.206805	0.147023	0.10531	0.39968	0.411652
arahy.Tifrunner.gnm2.ann1.ZBK6XN	3.26984	3.96453	3.56706	3.40663	5.5318	2.53026	2.94289	4.17118	4.06589	3.53987	4.23282	4.03855
arahy.Tifrunner.gnm2.ann1.ZBJ4Q7	0.385908	0.544308	0.468333	0.246107	0.24107	0.318853	0.497288	0.333949	0.411566	0.548585	0.406062	0.375734
arahy.Tifrunner.gnm2.ann1.ZBIU3F	0	0	0.128129	0	0	0	0	0	0.039421	0	0	0
arahy.Tifrunner.gnm2.ann1.ZBIL8C	7.4629	6.87316	5.89238	7.57789	8.05373	5.90598	8.57174	10.8005	10.6191	10.7281	9.29533	9.34292
arahy.Tifrunner.gnm2.ann1.ZBI3RA	2.50265	4.42143	4.22963	3.56677	3.17808	2.87361	3.32703	2.92752	4.35408	5.24377	4.55468	6.91154
arahy.Tifrunner.gnm2.ann1.ZBH48U	1.66278	2.43386	2.54314	0.419671	0.606109	1.77639	4.21676	3.18424	2.94051	4.06912	1.79333	4.06457
arahy.Tifrunner.gnm2.ann1.ZBG1V3	5.9577	0	0	1.32173	0	2.25473	0	0	0	1.35689	0	0
arahy.Tifrunner.gnm2.ann1.ZBDE9H	34.0064	33.7246	32.9527	36.5293	31.359	36.9032	33.919	35.8593	37.8248	32.2981	35.9809	29.8912
arahy.Tifrunner.gnm2.ann1.ZBC6LT	0	0	0	0	0	0.190935	0	0	0	0	0	0
arahy.Tifrunner.gnm2.ann1.ZBBI6T	15.7383	18.3626	17.4238	17.2	16.5911	15.681	16.1718	15.8414	16.0643	16.5597	16.7063	16.9943
arahy.Tifrunner.gnm2.ann1.ZBAY9J	8.43697	14.012	15.7697	9.20405	17.9825	12.0392	10.4291	10.4776	19.1129	17.7431	14.5979	21.414
arahy.Tifrunner.gnm2.ann1.ZB9T5X	0	0	0.011529	0	0.121052	0.018648	0.18072	0.073114	0.06569	0	0	0.220512
arahy.Tifrunner.gnm2.ann1.ZB9HG3	1.08439	1.29502	1.1222	1.35655	1.4115	0.655548	1.34528	1.63952	1.89728	1.41977	1.04755	1.44205
arahy.Tifrunner.gnm2.ann1.ZB99CZ	2.72935	3.1226	3.23582	4.72545	4.72096	2.0766	1.9065	2.40499	2.32458	2.55596	2.15369	1.6642
arahy.Tifrunner.gnm2.ann1.ZB7AQI	0.086962	0.041433	0.129921	0.261257	0	0.103378	0.148717	0.082891	0.058103	0.106234	0.103144	0.019083
arahy.Tifrunner.gnm2.ann1.ZB69EK	4.22833	5.60065	5.77056	5.56622	6.41161	5.70514	3.71037	3.45269	4.27762	4.0904	4.57935	3.82677
arahy.Tifrunner.gnm2.ann1.ZB5YIW	38.6147	46.8424	39.966	40.9915	74.794	34.6257	46.4234	39.0154	44.1604	47.9445	42.3918	56.5594
arahy.Tifrunner.gnm2.ann1.ZB5P2M	0.572433	0.809095	0.872448	0.788697	1.19828	0.897433	0.616929	0.641477	0.723396	0.754275	0.860339	0.629727
arahy.Tifrunner.gnm2.ann1.ZB5N63	8.05396	5.91734	8.65497	4.17252	6.106	10.7578	15.1762	7.02316	8.22601	5.26454	6.28637	11.8388
arahy.Tifrunner.gnm2.ann1.ZB3H4T	53.2963	53.6394	48.1187	42.947	37.053	40.0642	44.4855	42.0657	42.7536	36.3912	42.4714	35.2979
arahy.Tifrunner.gnm2.ann1.ZB3FGH	0.470252	1.7307	1.91152	1.98877	2.15246	1.27344	0.642041	3.01782	1.17392	1.68362	1.75747	2.38039
arahy.Tifrunner.gnm2.ann1.ZB2C9Z	17.8213	20.7468	22.6968	19.4584	19.3933	22.1961	18.4296	21.0539	22.705	20.5601	20.003	21.5929
arahy.Tifrunner.gnm2.ann1.ZB0XC1	10.9842	15.7983	11.3383	11.0831	15.2609	9.3268	11.028	12.8269	16.4267	12.7159	13.2974	18.1128
arahy.Tifrunner.gnm2.ann1.ZAZ04Q	5.30856	2.61474	3.99085	3.88605	3.90848	10.4418	8.22947	5.85973	6.11087	3.72485	5.90233	8.22376
arahy.Tifrunner.gnm2.ann1.ZAYD4R	7.4081	7.16901	7.95069	5.8973	6.37202	7.38889	8.16339	10.8096	10.2559	2.98203	7.56126	7.70116
arahy.Tifrunner.gnm2.ann1.ZAY3TB	0.725902	0.656516	0.577601	0.654631	0.713043	0.847258	0.889783	0.987777	1.21277	0.725619	0.724306	0.622283
arahy.Tifrunner.gnm2.ann1.ZAXM00	11.4069	11.0878	11.9101	10.474	12.9503	6.83516	8.09701	9.19318	9.51307	11.6065	9.38688	9.20041
arahy.Tifrunner.gnm2.ann1.ZAWC4J	0	0.175972	0.051679	0	0.070673	0	0.16032	0.047466	0.087692	0.024171	0	0.092499
arahy.Tifrunner.gnm2.ann1.ZAU2KF	10.044	7.03117	9.27163	6.33775	6.33949	16.0909	15.5906	11.968	8.75094	9.62664	9.69631	18.5485
arahy.Tifrunner.gnm2.ann1.ZATB8V	0	0	0	0	0	0	0.064452	0	0.13721	0.069078	0	0.03913
arahy.Tifrunner.gnm2.ann1.ZASQ2Z	20.2603	22.7472	16.8786	17.2367	18.1996	7.01991	12.1247	12.6314	13.253	15.5693	18.2499	12.2237
arahy.Tifrunner.gnm2.ann1.ZASA6B	0.55181	1.38715	1.27282	1.46722	1.93267	1.81203	0.882231	0.984198	0.940757	1.52902	1.46713	1.26485
arahy.Tifrunner.gnm2.ann1.ZAPI4Q	14.7435	15.6293	15.3852	14.8584	14.4589	15.2061	14.7171	15.7617	15.0539	14.698	13.638	14.4832
arahy.Tifrunner.gnm2.ann1.ZANX40	11.8778	8.03298	10.377	5.3631	5.67621	6.44785	10.585	6.78562	7.48372	6.61533	4.91156	6.75431
arahy.Tifrunner.gnm2.ann1.ZAN4A4	31.9012	34.4005	33.4264	32.957	37.4813	30.6696	33.8732	29.618	32.2839	35.4053	33.107	42.0358
arahy.Tifrunner.gnm2.ann1.ZAM17D	0.770609	0.64859	0.693053	0.950471	1.72754	1.07269	0.520439	1.08824	2.10148	0.75608	1.10401	0.810489
arahy.Tifrunner.gnm2.ann1.ZAL8K4	3.62244	4.01569	3.51527	4.46507	7.17114	5.5409	3.22753	4.44952	4.99818	6.29117	4.71409	6.98158
arahy.Tifrunner.gnm2.ann1.ZAK9JQ	8.42315	11.7791	12.592	12.1875	21.7956	7.60805	11.8943	19.3754	16.786	14.3462	21.5793	12.8765
arahy.Tifrunner.gnm2.ann1.ZAIR7G	2.41339	2.49867	2.01283	2.31414	2.34784	2.02064	2.38212	2.57513	2.94765	2.79098	2.2547	2.06471
arahy.Tifrunner.gnm2.ann1.ZAI0PN	0.059947	0	0	0	0	0	0.05885	0.211861	0	0	0	0.012288
arahy.Tifrunner.gnm2.ann1.ZAGE2X	5.59221	5.62593	4.78053	6.36743	5.0342	5.09187	5.28669	6.00223	5.27412	5.329	4.42567	5.39359
arahy.Tifrunner.gnm2.ann1.ZAG0TB	1.59684	2.74499	2.04653	2.4406	2.65144	2.27977	1.0879	2.61842	2.15172	1.34395	1.87853	3.73402
arahy.Tifrunner.gnm2.ann1.ZACS09	0.096639	0.127296	0.107992	0.031547	0.066583	0.034343	0.102186	0	0.252801	0.569332	0.188196	0.034749
arahy.Tifrunner.gnm2.ann1.ZAC0X2	0.032181	0.14149	0.225628	0.113487	0.214005	0.270305	0.028449	0	0.082027	0.119982	0.06272	0.145336
arahy.Tifrunner.gnm2.ann1.ZABD6C	5.7236	7.29187	7.54868	6.61792	6.12005	7.02378	5.71071	7.45113	6.62183	6.7281	6.98071	5.43805
arahy.Tifrunner.gnm2.ann1.ZAA1VW	4.48631	3.73406	3.52802	6.79383	1.97348	2.13875	12.1779	5.34734	6.34649	3.31076	9.67706	2.37789
arahy.Tifrunner.gnm2.ann1.ZA9M22	0	1.23357	0	0.617522	0.63734	0.729921	0.201904	0	0.045878	0	0	1.5071
arahy.Tifrunner.gnm2.ann1.ZA8YKR	0	0	0	0	0	0	0	0.053822	0.024983	0	0	0.030872
arahy.Tifrunner.gnm2.ann1.ZA7ZLB	1.07076	1.85844	1.36221	1.3579	7.93723	1.60692	0.104604	0.13402	0.054434	1.54865	1.00997	2.3227
arahy.Tifrunner.gnm2.ann1.ZA6ZKK	13.1861	14.6642	16.1539	15.732	20.1324	14.9329	12.823	14.455	13.7735	12.6872	14.7267	14.0614
arahy.Tifrunner.gnm2.ann1.ZA5ZVV	6.07653	7.62511	7.47717	8.00634	10.983	7.79057	4.63702	7.72898	5.50485	8.69161	6.59242	6.93635
arahy.Tifrunner.gnm2.ann1.ZA5VI8	5.03872	3.68237	6.08231	5.90896	6.62674	7.10287	5.86826	6.67616	6.04809	5.93846	5.99286	5.55763
arahy.Tifrunner.gnm2.ann1.ZA5ISV	0	0	0	0	0	0	16.45	0	0	0	0	0
arahy.Tifrunner.gnm2.ann1.ZA5GY6	0	0	0.105622	0	0	0	0	0	0	0	0	0
arahy.Tifrunner.gnm2.ann1.ZA55QJ	22.5052	22.5915	22.895	24.911	24.8319	19.1181	21.6461	21.1762	19.5799	20.2981	21.0983	19.757
arahy.Tifrunner.gnm2.ann1.ZA4S8T	10.2507	10.9493	12.0264	12.6472	12.6859	10.0873	9.80261	10.2422	10.3907	10.5517	10.9922	10.8999
arahy.Tifrunner.gnm2.ann1.ZA4BYI	4.59854	2.18883	2.81777	3.87371	2.77577	7.90929	17.9198	16.0053	17.4309	9.14648	8.73497	5.32187
arahy.Tifrunner.gnm2.ann1.ZA48NT	0	0	0	0	0	0	0	0	0	0	0	0.071446
arahy.Tifrunner.gnm2.ann1.ZA3USG	0.876027	0.387727	0.30962	0.407771	0.332038	0.529347	0.548182	0.346729	0.344596	4.10296	2.47715	0.632836
arahy.Tifrunner.gnm2.ann1.ZA3CQ0	6.40815	6.01878	6.2886	4.88563	5.41459	6.55023	6.72584	5.78762	5.67604	5.61769	6.43903	4.84149
arahy.Tifrunner.gnm2.ann1.ZA2U1L	5.78254	6.4245	3.92397	4.39307	3.23477	5.01767	6.38998	8.22986	7.77835	6.48319	5.59222	1.8554
arahy.Tifrunner.gnm2.ann1.ZA1VNW	4.933	6.82984	5.94078	6.95323	4.46922	6.14011	6.08743	6.47248	9.12529	4.5554	8.58375	4.69443
arahy.Tifrunner.gnm2.ann1.ZA1ETU	0	0	0.164235	0	0	0	0.082521	0.220272	0	0	0	0
arahy.Tifrunner.gnm2.ann1.Z9ZW6U	0.021884	0.302754	0.110089	0.136551	0.433599	0.093578	0.175751	0.16128	0.324752	0.259177	0	0.124492
arahy.Tifrunner.gnm2.ann1.Z9YTJW	6.90002	8.71535	9.12355	10.6109	13.9064	7.78821	4.47877	7.60958	6.20217	11.9555	8.40657	12.4457
arahy.Tifrunner.gnm2.ann1.Z9YLBS	15.2603	17.0643	16.0035	16.536	12.3603	14.0735	15.9757	16.7297	14.7631	14.7678	17.3553	15.3124
arahy.Tifrunner.gnm2.ann1.Z9Y3M4	5.68856	9.17834	6.55707	8.37685	8.29655	6.55351	3.95356	6.72993	5.78079	9.07337	6.5971	5.78096
arahy.Tifrunner.gnm2.ann1.Z9XT7U	0.838514	1.49375	1.59201	0.6582	1.13376	0.796166	0.622474	0.776421	1.17085	1.22168	0.803007	1.31977
arahy.Tifrunner.gnm2.ann1.Z9XA8H	54.8297	66.5378	73.6674	70.6146	70.9265	65.3142	34.5235	32.9613	28.8662	36.9588	75.3958	65.1493
arahy.Tifrunner.gnm2.ann1.Z9UVJT	43.5818	44.4078	48.6221	48.1775	43.2121	49.158	42.4683	44.5318	41.9654	46.1448	46.5877	45.2304
arahy.Tifrunner.gnm2.ann1.Z9URD8	0.210807	0.498483	0.051276	0.262407	0.06066	0.181697	0.40042	0.353788	0.664765	0.316398	0.248842	0.195886
arahy.Tifrunner.gnm2.ann1.Z9T1G4	5.72349	7.39054	5.54214	6.48387	5.35799	5.80131	6.40187	7.26505	9.3115	4.10312	5.75463	5.12631
arahy.Tifrunner.gnm2.ann1.Z9SRR3	2.02012	1.80582	1.62487	1.72155	1.72306	1.64472	2.04577	2.45678	2.51136	1.66074	1.6909	1.29072
arahy.Tifrunner.gnm2.ann1.Z9Q03Z	6.12543	7.98102	6.49624	7.51241	7.91191	6.93957	6.87271	9.15959	7.94185	6.31121	7.46541	6.77166
arahy.Tifrunner.gnm2.ann1.Z9PXJR	1.0909	0.89696	1.25481	1.46391	1.07395	2.50876	5.74473	4.94987	3.10282	0.760068	2.13714	1.24239
arahy.Tifrunner.gnm2.ann1.Z9PFJZ	1.93178	2.35492	2.19125	1.64594	2.64458	2.44864	1.26325	1.43282	1.53111	1.81688	1.97266	2.41704
arahy.Tifrunner.gnm2.ann1.Z9P42K	4.48953	4.66078	4.40178	4.36597	5.55645	4.33287	3.69328	5.37896	3.8931	4.80424	5.2439	5.12861
arahy.Tifrunner.gnm2.ann1.Z9P2D3	0.225609	0.395447	0.507525	0.310007	0.296886	0.2731	0.220515	0.463058	0.55577	0.63509	0.379721	0.377836
arahy.Tifrunner.gnm2.ann1.Z9NJUF	7.88699	9.66161	8.15798	6.5614	8.35538	23.6862	11.2864	5.51488	5.85274	2.86637	5.89775	5.271
arahy.Tifrunner.gnm2.ann1.Z9KP0D	0	0	0	0	0	0	0	0	0	0.102772	0	0
arahy.Tifrunner.gnm2.ann1.Z9K4G4	6.2065	6.20613	5.95949	6.47006	3.75539	11.3928	9.50469	7.78109	5.99626	5.4428	5.62737	8.84402
arahy.Tifrunner.gnm2.ann1.Z9IP40	0	0	0.051895	0.095659	0	0	0	0	0	0	0	0.036454
arahy.Tifrunner.gnm2.ann1.Z9IJD2	5.16333	5.63622	4.93536	6.2297	5.43149	6.02292	5.19129	5.97183	6.62402	4.56238	5.08202	6.39897
arahy.Tifrunner.gnm2.ann1.Z9I964	0	0	0	0	0	0	0.776784	0.165847	0	1.06136	0.154227	0
arahy.Tifrunner.gnm2.ann1.Z9H7PX	1.07491	0.987367	0.954887	1.37436	1.16046	1.02264	0.996576	1.40272	1.28408	1.3687	0.889898	1.09406
arahy.Tifrunner.gnm2.ann1.Z9H0PS	7.13908	0	0	5.78038	0	5.82545	6.54346	7.61796	0	5.66788	5.98707	0
arahy.Tifrunner.gnm2.ann1.Z9GIA8	10.5077	9.14307	8.34627	10.9354	11.1836	8.81462	11.6462	13.9103	14.6043	11.4217	10.5592	10.768
arahy.Tifrunner.gnm2.ann1.Z9FA5A	2.29198	1.74985	1.82229	2.68683	1.15798	2.32647	1.07687	1.50285	2.51751	2.13025	0.8804	3.15854
arahy.Tifrunner.gnm2.ann1.Z9C4TD	0.171854	0	0.012826	0.483061	0.014622	0.421635	0.580506	0.392534	0.247282	0.080832	0.288408	0.674489
arahy.Tifrunner.gnm2.ann1.Z9BF3S	1.01462	1.00886	1.16299	1.03438	1.16547	1.76398	0.851633	1.62983	1.92124	0.939952	1.39266	1.28573
arahy.Tifrunner.gnm2.ann1.Z98SD8	1.98884	2.70372	3.25076	2.2768	1.18145	2.46181	5.88816	5.15791	5.80189	3.27071	3.48698	2.79516
arahy.Tifrunner.gnm2.ann1.Z98NA8	0.766672	1.40819	1.57986	1.6702	2.06715	1.30222	0.645748	1.20896	1.00581	2.08218	1.68577	2.73582
arahy.Tifrunner.gnm2.ann1.Z970KM	2.24946	2.68771	2.13369	2.43454	2.41606	2.5738	2.39013	3.02408	3.33484	3.21993	3.06042	3.59412
arahy.Tifrunner.gnm2.ann1.Z96I2W	3.81008	5.0628	4.2925	5.65191	3.24111	4.76092	5.82528	5.05539	4.59621	4.04449	4.71024	4.58709
arahy.Tifrunner.gnm2.ann1.Z969QS	2.34682	2.86271	2.96622	1.82774	1.87161	3.10553	2.40602	2.85376	2.3571	3.4692	3.34305	2.4733
arahy.Tifrunner.gnm2.ann1.Z962T9	2.71258	3.22599	2.96109	2.67726	2.01798	2.64911	2.92561	3.78971	3.04574	2.58411	2.03982	2.36835
arahy.Tifrunner.gnm2.ann1.Z94T11	4.8017	3.7785	4.16076	5.7248	4.2054	4.80757	3.84875	3.90408	4.47744	3.6152	5.34449	3.95261
arahy.Tifrunner.gnm2.ann1.Z93KCA	2.54971	2.32602	2.71484	3.24858	3.01919	3.28133	2.33329	2.84637	3.14239	2.71208	2.89419	2.82376
arahy.Tifrunner.gnm2.ann1.Z93F9T	4.39041	3.61287	6.47098	5.04763	5.17009	3.68901	3.5517	5.57612	5.2989	5.53771	4.68031	7.13235
arahy.Tifrunner.gnm2.ann1.Z935MC	0	0	0	0	0.125798	0	0	0	0	0.03793	0.238105	0
arahy.Tifrunner.gnm2.ann1.Z92X92	2.80475	3.31121	3.43883	1.83876	2.97396	3.2589	2.18598	2.62295	3.1972	2.19658	2.64232	3.29668
arahy.Tifrunner.gnm2.ann1.Z92S4S	0.05522	0.117831	0.026935	0	0.095775	0.132733	0.252616	0.0483	0.094512	0.163323	0.092361	0.340895
arahy.Tifrunner.gnm2.ann1.Z92MN7	0	0.363801	0	0	0	0	0	0	0	0	0	0
arahy.Tifrunner.gnm2.ann1.Z91YIY	25.9165	28.9468	29.225	31.5111	38.8843	26.0428	20.7363	22.8196	20.748	27.2108	28.7049	33.9005
arahy.Tifrunner.gnm2.ann1.Z90ZKN	6.65985	5.22889	5.04349	6.4737	5.02993	6.17201	7.94475	7.63653	9.84262	7.2995	7.79489	5.88238
arahy.Tifrunner.gnm2.ann1.Z900IQ	0.355655	0.28122	0.40628	0.766847	0.266701	0.423158	0.645889	0.856259	0.798632	0.743538	0.679541	0.364348
arahy.Tifrunner.gnm2.ann1.Z8Z8QH	7.0459	7.70016	5.87843	5.76792	5.32132	8.74298	7.88634	7.00581	6.62624	7.15345	7.18293	8.34402
arahy.Tifrunner.gnm2.ann1.Z8YREE	0.147873	0	0.046244	0	0.132104	0.0741	0.268189	0.300112	0.095507	0.280998	0.161187	0.146507
arahy.Tifrunner.gnm2.ann1.Z8YKXQ	1.78739	1.99156	2.21136	2.93497	1.98194	1.88315	2.90291	1.79937	1.59576	4.11817	1.41781	2.30518
arahy.Tifrunner.gnm2.ann1.Z8Y5NA	1.10797	1.46335	1.05601	1.46816	1.02599	0.969771	1.30984	1.58484	1.67793	1.71807	1.55515	0.967744
arahy.Tifrunner.gnm2.ann1.Z8Y3VF	16.6639	24.4144	24.9286	23.6365	22.8463	32.8437	18.4257	19.966	22.314	20.3881	24.6994	24.5554
arahy.Tifrunner.gnm2.ann1.Z8XPG3	22.472	22.4239	20.7252	22.1413	17.4775	25.6335	31.2642	36.5413	25.5713	28.4551	24.5186	18.5098
arahy.Tifrunner.gnm2.ann1.Z8WERX	0	0	0	0	0	0.823497	0	0.44957	0.159321	0.27781	0	1.64088
arahy.Tifrunner.gnm2.ann1.Z8W766	1.49516	5.42357	2.30707	0.124489	0.48259	0.149548	0.919305	0.441984	4.45662	0.284591	0.226825	1.40769
arahy.Tifrunner.gnm2.ann1.Z8VU36	6.75297	6.20215	8.99705	5.90617	4.69769	11.745	13.0555	9.55978	9.86993	7.85422	6.72719	8.37876
arahy.Tifrunner.gnm2.ann1.Z8VJJK	29.7072	33.6422	32.0909	38.2951	43.721	26.4325	32.0043	25.1776	28.4473	33.5013	38.0727	40.2651
arahy.Tifrunner.gnm2.ann1.Z8UJG3	32.9235	32.828	24.3593	19.5989	19.9802	9.65985	5.60059	6.82558	5.92471	9.29858	6.83223	4.92139
arahy.Tifrunner.gnm2.ann1.Z8UC8R	9.02811	10.1308	8.71083	8.29508	8.86442	7.09155	8.09578	8.63479	9.26637	6.98229	7.32287	5.69828
arahy.Tifrunner.gnm2.ann1.Z8U9FX	0	0	0	0	0	0	0	0	0	0.685171	0	0
arahy.Tifrunner.gnm2.ann1.Z8TZMB	28.7301	31.8675	32.5277	30.0682	25.7192	33.776	40.1249	42.8902	43.2747	35.3685	33.358	30.908
arahy.Tifrunner.gnm2.ann1.Z8S8NK	2.1951	2.61883	2.1901	1.96902	2.97901	2.29996	1.96159	2.91121	2.36861	2.62224	3.06767	2.70741
arahy.Tifrunner.gnm2.ann1.Z8RNIG	3.41924	3.78045	2.21529	3.24647	1.57893	5.66763	6.01282	4.26094	3.98939	2.64119	2.65695	5.39292
arahy.Tifrunner.gnm2.ann1.Z8RB6C	1.3401	1.88293	1.91607	2.46063	2.50463	1.72248	2.5568	2.93392	3.38352	2.49498	2.53401	1.75753
arahy.Tifrunner.gnm2.ann1.Z8RB03	29.751	28.2562	33.0568	28.9095	31.3238	34.4592	25.968	32.4672	33.7947	28.6786	25.5366	26.5474
arahy.Tifrunner.gnm2.ann1.Z8QTTL	2.19537	1.89996	1.65871	1.98079	2.43129	2.22889	2.14953	2.68891	2.25528	2.23135	2.21886	2.55233
arahy.Tifrunner.gnm2.ann1.Z8PKIR	3.35547	2.24321	1.47593	2.42932	3.29385	2.83474	1.11423	0.715429	1.48849	0.160632	0.777636	3.71426
arahy.Tifrunner.gnm2.ann1.Z8P1A7	0	0	0	0	0	0	0	0	0	0	0.300745	0
arahy.Tifrunner.gnm2.ann1.Z8NI8D	2.5846	3.92797	0	2.17509	1.67601	2.90592	0	0	0	2.07565	0	2.2097
arahy.Tifrunner.gnm2.ann1.Z8MM0U	0	0	0	0	0.286798	0	0	0	0	0	0	0
arahy.Tifrunner.gnm2.ann1.Z8M7EL	2.18474	5.98038	4.08731	3.69567	5.36898	3.14689	2.76715	4.15412	4.15991	3.62182	3.60953	6.37925
arahy.Tifrunner.gnm2.ann1.Z8M29T	44.2503	56.1375	56.8483	59.8692	62.0107	57.1493	47.0823	50.1478	47.156	59.0291	53.0487	58.8457
arahy.Tifrunner.gnm2.ann1.Z8L4ZJ	3.12289	2.94944	3.61696	2.53626	3.04263	2.0917	3.62692	2.30805	4.77782	2.96077	2.57774	3.07879
arahy.Tifrunner.gnm2.ann1.Z8K404	11.9735	12.0092	11.0869	12.4413	10.4036	12.2284	14.3654	16.9674	15.0819	9.44314	10.6533	8.87147
arahy.Tifrunner.gnm2.ann1.Z8J4EM	1.80531	2.16029	1.56046	2.67867	1.52233	1.87632	1.54937	2.3352	2.00149	1.30656	1.32773	1.40964
arahy.Tifrunner.gnm2.ann1.Z8IVUX	0.376487	0.427859	0.512297	0.863714	0.655378	0.219431	0.739789	0.686125	0.574227	0.38316	0.624852	0.533912
arahy.Tifrunner.gnm2.ann1.Z8IK7E	0.910487	1.20992	0.858804	1.31764	1.9735	0.716265	1.50846	1.56574	2.60648	1.65726	1.39484	1.31829
arahy.Tifrunner.gnm2.ann1.Z8IK0I	0	0	0	0	0	0	0	0	0	0.28021	0.123186	0
arahy.Tifrunner.gnm2.ann1.Z8I194	0	0	0	0.023279	0.095946	0	0	0	0	0	0	0
arahy.Tifrunner.gnm2.ann1.Z8FS1H	0.033893	0.167053	0.07979	0.072516	0	0.036665	0.010446	0	0.166643	0.743059	0.461969	0.055842
arahy.Tifrunner.gnm2.ann1.Z8FB5F	6.9919	7.92407	7.81115	8.18247	11.8412	8.75202	7.67333	6.93739	7.68684	9.22812	8.96209	10.6629
arahy.Tifrunner.gnm2.ann1.Z8ERH5	8.5763	6.88251	5.74179	6.4718	7.06115	4.57321	7.56266	9.17207	8.37529	10.3899	9.60909	4.40786
arahy.Tifrunner.gnm2.ann1.Z8DGG3	4.14805	3.94259	3.84844	4.94173	4.62094	4.46782	4.59481	5.82705	5.10002	4.49267	4.90324	4.41188
arahy.Tifrunner.gnm2.ann1.Z8D0NG	30.6065	45.8644	32.6605	28.8772	32.5248	50.8774	34.5355	34.2124	25.9474	31.4978	28.2021	61.9344
arahy.Tifrunner.gnm2.ann1.Z8BXYJ	0	0	0	0	0	0	0	0.064989	0.061189	0.209211	0.060745	0
arahy.Tifrunner.gnm2.ann1.Z8BAYI	3.00628	2.55045	2.94532	2.15946	2.98216	1.98785	4.31515	6.06012	4.455	2.93541	3.3341	1.57508
arahy.Tifrunner.gnm2.ann1.Z8B0E4	6.16008	5.77506	6.2259	5.54465	4.52957	5.76697	6.41713	5.57481	6.27913	5.11616	5.25674	5.73409
arahy.Tifrunner.gnm2.ann1.Z89DQ4	8.60108	8.55786	9.3911	10.1094	12.9831	8.52862	13.292	11.0253	11.0704	12.7532	10.2385	11.519
arahy.Tifrunner.gnm2.ann1.Z89BXU	5.99264	4.66497	3.97219	3.91963	3.37053	2.99459	5.02428	4.98659	4.34928	3.57369	4.19981	2.19349
arahy.Tifrunner.gnm2.ann1.Z88H36	2.38233	2.43816	2.54371	2.5404	2.55221	2.55683	2.50081	3.06386	2.7041	2.40168	2.65859	2.70053
arahy.Tifrunner.gnm2.ann1.Z87QWF	1.99518	2.43575	3.16966	3.49166	3.56845	4.37701	3.3728	2.87021	1.97099	1.49112	1.81577	2.46955
arahy.Tifrunner.gnm2.ann1.Z85DSV	0.151436	0.416503	0.447381	0.336267	0.733627	0.277595	0.134301	0.48219	0.497808	0.094703	0.364109	0.710318
arahy.Tifrunner.gnm2.ann1.Z84XTW	18.5837	17.1862	17.428	17.6122	17.3108	17.2813	17.1007	20.0568	16.7892	14.2089	18.5553	13.4816
arahy.Tifrunner.gnm2.ann1.Z84UIM	0	0	0.18304	0.059923	0.089297	0	0	0	0.012852	0	0.05991	0.098767
arahy.Tifrunner.gnm2.ann1.Z845V7	5.61061	5.61319	5.19558	5.00966	5.55682	4.78971	5.51746	7.31166	7.22924	5.42428	4.61593	5.27222
arahy.Tifrunner.gnm2.ann1.Z82LRV	2.97257	5.33804	4.49916	5.74247	3.8031	3.97559	3.41002	2.75289	5.61486	3.13863	3.60967	0.655937
arahy.Tifrunner.gnm2.ann1.Z81W9B	0	0.19407	0	0	0	0.361746	0	0.294943	0	0	0.421436	1.21674
arahy.Tifrunner.gnm2.ann1.Z7Z8T5	2.59363	1.75432	1.96617	1.82772	1.66923	3.35296	1.81575	3.00788	2.67183	1.20929	1.37341	0.618881
arahy.Tifrunner.gnm2.ann1.Z7Z6ZY	1.56037	1.95719	2.28737	1.88997	1.7553	1.43081	1.99816	3.04415	1.94508	1.80125	2.34792	1.50451
arahy.Tifrunner.gnm2.ann1.Z7YZLD	2.22025	1.68914	1.75685	1.39453	1.4461	1.48859	3.07418	3.36393	3.23387	2.23342	2.0772	2.2254
arahy.Tifrunner.gnm2.ann1.Z7YL41	4.07503	5.12237	4.03443	3.77858	5.60764	5.44538	4.61799	6.41546	6.86321	4.59911	5.05807	4.31711
arahy.Tifrunner.gnm2.ann1.Z7YHJK	7.54318	6.39133	6.69936	6.9403	7.84935	6.02448	5.77042	5.99686	4.66144	6.61925	5.86114	7.01136
arahy.Tifrunner.gnm2.ann1.Z7XC1R	4.12788	4.02137	4.58529	5.09757	4.21286	3.7925	4.38876	5.59485	5.01978	4.49099	4.80658	4.50593
arahy.Tifrunner.gnm2.ann1.Z7X15P	4.73776	4.69757	4.53166	4.05662	4.44574	4.61172	6.26798	5.4359	5.36505	5.53604	5.32847	4.55158
arahy.Tifrunner.gnm2.ann1.Z7X0SX	14.1964	16.8518	21.5499	15.153	19.2659	15.3986	17.7305	21.0813	18.7789	20.6396	19.6429	16.3727
arahy.Tifrunner.gnm2.ann1.Z7WG4W	4.91131	3.34127	4.65066	3.13562	3.17989	3.81245	7.26981	5.74062	4.57004	2.97785	3.24354	4.44815
arahy.Tifrunner.gnm2.ann1.Z7V5PV	14.7488	12.033	12.2438	12.2495	14.657	10.0723	13.4081	13.9657	16.0995	17.9609	20.0913	17.3178
arahy.Tifrunner.gnm2.ann1.Z7UQGQ	12.2089	8.19382	7.05195	8.42437	6.32203	9.59565	12.8706	10.1838	9.06965	12.587	18.9159	23.0003
arahy.Tifrunner.gnm2.ann1.Z7U9ST	47.9365	33.8907	33.3663	49.5869	72.3374	40.7888	33.0914	36.2932	33.1517	76.8823	47.2799	49.9631
arahy.Tifrunner.gnm2.ann1.Z7TKRX	7.28365	8.11964	7.61053	9.13733	9.49112	7.75718	8.92291	10.361	10.3465	8.04152	9.43378	9.43308
arahy.Tifrunner.gnm2.ann1.Z7TJ7F	4.62516	3.67317	2.99487	3.20538	2.76716	3.11197	5.24414	5.11066	4.73498	2.22306	2.19915	1.72565
arahy.Tifrunner.gnm2.ann1.Z7SW0Q	6.98733	10.0863	6.11013	7.15404	7.61084	6.0696	7.0026	6.65396	6.06176	6.0599	5.68403	5.89813
arahy.Tifrunner.gnm2.ann1.Z7QWNS	2.72266	3.38094	3.27767	2.04286	2.31649	2.84078	1.49914	2.75927	2.18411	1.89552	2.98857	4.94014
arahy.Tifrunner.gnm2.ann1.Z7PTT4	1.21167	1.10225	0.938421	0.925112	1.13409	0	0.83147	1.60119	0.789593	0.660718	1.34645	1.06907
arahy.Tifrunner.gnm2.ann1.Z7PGHH	38.0841	49.2817	42.8075	20.1191	21.6437	47.1314	24.948	12.2684	14.6741	12.4035	14.8721	36.8716
arahy.Tifrunner.gnm2.ann1.Z7NFPJ	0.538242	0.341971	0.312293	0.231227	0.45542	0.504156	0.112404	0.238243	0.100817	0.115921	0.223968	1.22187
arahy.Tifrunner.gnm2.ann1.Z7I4MG	0.362969	0	0	0.154974	0	0	0.372734	0.222684	0.214215	0.261271	0.076245	0
arahy.Tifrunner.gnm2.ann1.Z7H12U	13.0244	12.2145	14.897	13.827	12.1488	11.9454	12.6047	12.4878	10.2667	12.7899	14.6111	14.4402
arahy.Tifrunner.gnm2.ann1.Z7GNQ3	3.16777	4.81292	4.52202	3.49022	4.79687	3.80649	3.99012	4.56825	3.37273	4.73287	4.13042	3.94315
arahy.Tifrunner.gnm2.ann1.Z7GH8L	0	0	0	0	0	0.140021	0	0	0	0	0	0
arahy.Tifrunner.gnm2.ann1.Z7G166	0	0	0.451992	0	0.163257	0	0	0	0	0	0	1.21853
arahy.Tifrunner.gnm2.ann1.Z7F7FH	9.62917	10.2108	12.4349	14.0022	13.6382	10.1836	9.6219	11.1697	10.2648	12.3143	10.2478	14.6552
arahy.Tifrunner.gnm2.ann1.Z7F4DY	0	0.033355	0	0	0	0	0	0	0.021069	0	0.062959	0
arahy.Tifrunner.gnm2.ann1.Z7EMKS	9.09975	10.1282	8.86422	8.78777	10.4776	10.2569	6.78472	4.92676	5.76435	4.88545	4.49527	7.38293
arahy.Tifrunner.gnm2.ann1.Z7E5WK	4.87253	5.03876	4.02132	4.20172	4.63132	4.56938	4.97635	5.05311	4.64021	4.16993	4.34065	4.83872
arahy.Tifrunner.gnm2.ann1.Z7C896	37.0367	20.0615	44.3571	13.1099	15.2679	73.4198	81.8969	29.0533	21.4958	14.6427	12.8743	58.0184
arahy.Tifrunner.gnm2.ann1.Z7BACJ	0	0	0	0	0	0	0.179648	0	0	0	0	0.112673
arahy.Tifrunner.gnm2.ann1.Z7AAAI	1.08037	2.28791	1.98664	0.800721	2.27533	0	0	1.54661	0	1.34922	0.707258	0
arahy.Tifrunner.gnm2.ann1.Z77BB1	0.348305	1.09542	0.589766	0.531002	0.273822	0.556239	0.950069	1.57073	2.0097	0.795008	0.715643	0.161112
arahy.Tifrunner.gnm2.ann1.Z74RH1	14.1168	6.84061	16.736	17.1776	18.1944	7.07814	12.1626	12.4744	13.1241	15.3721	18.0018	12.0637
arahy.Tifrunner.gnm2.ann1.Z73NZ6	0	0	0	0.112443	0	0	0	0	0.080033	0	0	0
arahy.Tifrunner.gnm2.ann1.Z72PTZ	8.79992	7.5448	7.45757	6.0058	7.51269	7.29193	8.50741	9.09478	10.3547	7.0585	6.32962	7.96832
arahy.Tifrunner.gnm2.ann1.Z72FSA	6.22458	0	4.59515	6.86707	6.77902	6.25185	4.92795	7.34954	5.78191	4.16421	6.10701	8.89917
arahy.Tifrunner.gnm2.ann1.Z71ZTI	3.78012	3.89061	4.62452	5.38884	6.30623	6.66154	2.8426	1.81455	2.05923	2.23949	2.633	6.65031
arahy.Tifrunner.gnm2.ann1.Z71440	90.7441	67.4438	66.5916	91.9982	157.361	79.8653	38.8139	34.116	35.1325	118.332	79.5079	49.0199
arahy.Tifrunner.gnm2.ann1.Z70S0B	3.78617	4.72344	4.98184	4.63716	5.47554	5.11322	4.90222	5.28313	5.68843	4.54424	4.77335	5.36166
arahy.Tifrunner.gnm2.ann1.Z700ZP	3.88885	1.683	2.85538	2.48735	2.72636	1.86808	3.44298	4.16946	3.43036	5.06872	3.06356	2.59836
arahy.Tifrunner.gnm2.ann1.Z6ZXKG	56.6628	29.8661	45.4847	37.5275	24.9132	241.48	82.3814	46.8718	39.1634	29.6463	41.4189	130.124
arahy.Tifrunner.gnm2.ann1.Z6Z4XE	0	0	0	0.019402	0	0.019961	0.019325	0	0	0.020512	0.043705	0
arahy.Tifrunner.gnm2.ann1.Z6YRHE	2.17714	2.40434	2.73522	3.13722	2.41695	1.42021	1.3077	3.0809	2.36428	2.2591	2.82688	2.30363
arahy.Tifrunner.gnm2.ann1.Z6X6WE	35.3515	20.3116	15.8814	10.2719	3.84628	23.7589	42.7335	40.0771	44.8777	11.3349	31.8692	3.27544
arahy.Tifrunner.gnm2.ann1.Z6VY1D	0	0.25377	0.179997	0.162811	1.53032	0.456568	0.120863	0	0.281305	0.179772	0.429062	1.3283
arahy.Tifrunner.gnm2.ann1.Z6VQ0W	16.2784	16.4394	15.1478	15.205	13.677	10.7605	18.3245	21.6102	20.9253	16.994	17.5335	12.6055
arahy.Tifrunner.gnm2.ann1.Z6VNPW	0.02027	0.046405	0.044902	0	0	0	0	0.035604	0	0.009065	0	0
arahy.Tifrunner.gnm2.ann1.Z6V8E5	0	0.19581	0.086161	0	0	0.094117	0.221152	0.480267	0.298469	0.149443	0.388702	0.317756
arahy.Tifrunner.gnm2.ann1.Z6UM0T	1.36844	1.59103	1.38807	1.24783	1.64788	2.12189	1.22853	1.6992	1.22913	2.04886	2.0794	2.18475
arahy.Tifrunner.gnm2.ann1.Z6T6TW	4.10476	6.02232	3.7812	3.56789	4.54916	6.01368	4.84349	4.93367	9.94858	2.6853	3.91788	7.04504
arahy.Tifrunner.gnm2.ann1.Z6SVB8	0.731442	0.545348	0.908408	0.498151	0.550998	0.545653	1.63147	3.49507	2.49873	2.39907	1.20932	0.457004
arahy.Tifrunner.gnm2.ann1.Z6S83C	10.2519	13.1452	10.8091	12.1086	8.46469	14.2612	11.7458	14.5918	12.4163	12.2034	9.72901	10.6304
arahy.Tifrunner.gnm2.ann1.Z6S68I	5.75995	7.41204	6.33948	6.2372	10.9273	6.87603	3.41683	4.5504	3.0428	3.5146	4.60866	6.58595
arahy.Tifrunner.gnm2.ann1.Z6RYGL	0.641403	0.493372	0.776622	0.82987	0.778891	0.321276	0	0.790591	1.07142	0.767971	0.570719	0.821911
arahy.Tifrunner.gnm2.ann1.Z6RGWR	20.7489	19.3038	15.6631	28.637	33.1058	22.1327	29.4864	34.5019	29.3419	25.2148	26.0943	11.4766
arahy.Tifrunner.gnm2.ann1.Z6QUW3	8.05796	7.80006	5.8994	10.7721	20.1489	1.8297	1.95645	1.72734	2.38024	5.73003	5.96208	1.39878
arahy.Tifrunner.gnm2.ann1.Z6QD6J	0.031022	0	0	0	0	0	0	0	0	0	0	0
arahy.Tifrunner.gnm2.ann1.Z6NG0Q	17.1247	13.074	18.7746	9.6033	10.4746	44.4279	28.564	14.3102	14.4242	12.9782	13.2218	37.218
arahy.Tifrunner.gnm2.ann1.Z6MEWL	2.41572	3.18494	3.65241	3.55766	2.84647	2.04154	2.77151	1.80324	2.70344	3.37435	3.58758	3.47733
arahy.Tifrunner.gnm2.ann1.Z6M6LZ	24.3223	30.7131	26.0556	26.4701	34.6197	26.5958	25.9028	28.0273	32.2905	26.387	25.9653	22.7543
arahy.Tifrunner.gnm2.ann1.Z6KLKQ	7.26788	3.98463	3.67453	8.37938	4.86657	4.79251	7.01994	8.77891	5.1211	2.64864	7.22034	4.43205
arahy.Tifrunner.gnm2.ann1.Z6KCP2	19.54	17.13	16.9522	17.7224	14.524	21.673	19.8962	18.606	18.1029	18.2361	20.7703	21.0244
arahy.Tifrunner.gnm2.ann1.Z6JTIR	3.6429	5.12315	4.92239	3.04371	4.39253	1.8136	3.45961	5.07505	4.15564	5.17637	4.83936	4.42934
arahy.Tifrunner.gnm2.ann1.Z6JJZG	5.58243	5.18305	5.50769	5.24109	4.43217	5.00995	5.07968	5.33336	6.33748	4.21102	4.54116	4.01213
arahy.Tifrunner.gnm2.ann1.Z6J7KP	0.85729	1.05614	1.05599	1.36319	1.68879	1.25162	0.800768	1.59693	1.15736	1.68353	1.17291	1.28559
arahy.Tifrunner.gnm2.ann1.Z6GGIF	1.51555	1.78792	1.16347	0.896133	1.28778	0.964375	1.03586	1.16012	1.48645	1.78833	1.21754	1.72283
arahy.Tifrunner.gnm2.ann1.Z6G03S	7.17772	9.65758	7.9903	7.21523	8.32782	8.0711	8.0014	8.50704	8.79893	7.68339	6.88301	7.77531
arahy.Tifrunner.gnm2.ann1.Z6FJX1	0	0	0	0	0	0	0	0.035831	0	0	0.066045	0.032774
arahy.Tifrunner.gnm2.ann1.Z6EAYS	0.32397	0.377597	0.266385	0.222149	0.054243	0.214308	0.475154	0.546281	0.706191	0.346822	0.213792	0.055597
arahy.Tifrunner.gnm2.ann1.Z6E1QU	21.9971	9.63895	21.6307	2.98177	3.11458	28.6346	47.3703	23.4853	16.7685	7.00819	5.36754	19.9518
arahy.Tifrunner.gnm2.ann1.Z6DGE6	14.843	20.8837	16.4173	20.8673	16.9678	14.9501	16.6443	19.3291	13.4512	16.108	16.6364	18.5257
arahy.Tifrunner.gnm2.ann1.Z6D9E8	2.4668	2.01739	1.62977	2.34625	2.20164	3.0534	2.99322	2.9578	2.16592	2.37931	2.34503	1.93051
arahy.Tifrunner.gnm2.ann1.Z6CAHI	5.97192	8.86597	8.77169	11.992	14.0578	13.1959	2.14508	4.35506	3.20574	10.8319	9.91368	13.4354
arahy.Tifrunner.gnm2.ann1.Z6BFU6	0.948532	1.89326	0.936816	0.65102	0.749698	1.57037	3.29919	3.06343	4.9518	2.05438	2.90459	2.51598
arahy.Tifrunner.gnm2.ann1.Z69TJ6	28.1975	26.8655	36.6979	23.6304	24.192	19.5357	31.485	31.2206	28.8325	27.6533	28.4702	26.594
arahy.Tifrunner.gnm2.ann1.Z69A25	28.7994	28.6963	25.4507	30.4129	35.8218	19.7918	24.5612	19.3623	23.5537	31.5497	37.2718	35.4316
arahy.Tifrunner.gnm2.ann1.Z67LQN	3.84313	4.71955	3.20756	4.5125	6.57548	5.66525	4.11017	5.84576	7.48446	5.5245	6.85175	6.88441
arahy.Tifrunner.gnm2.ann1.Z66XJ9	25.6491	25.9404	23.4558	24.8826	27.119	25.5008	21.7547	22.8876	25.433	21.4298	19.7062	22.552
arahy.Tifrunner.gnm2.ann1.Z66RMF	5.64872	5.33971	5.22452	7.59844	6.49093	5.63778	6.18709	7.32492	7.3125	6.80192	6.87792	5.96258
arahy.Tifrunner.gnm2.ann1.Z65828	6.20109	3.64491	4.7108	2.78953	3.17089	8.05545	4.74563	5.43142	5.99748	5.66243	4.51896	5.0754
arahy.Tifrunner.gnm2.ann1.Z64X3Y	0.131195	0.256527	0.047121	0	0.044747	0.201865	0.118823	0	0.02284	0.514413	0.306439	0.292176
arahy.Tifrunner.gnm2.ann1.Z64U2Q	0.047662	0	0.096901	0	0.339131	0.067991	1.13761	3.55725	1.10226	1.19087	0.32491	0.062962
arahy.Tifrunner.gnm2.ann1.Z643MN	10.9382	12.1721	10.4113	12.7794	9.01523	11.3423	10.1369	8.29026	10.559	10.2792	10.3332	8.71889
arahy.Tifrunner.gnm2.ann1.Z63W7Q	33.2003	27.8673	33.976	23.7596	33.2496	46.6194	34.1412	27.8731	27.0739	26.7129	25.7789	54.7931
arahy.Tifrunner.gnm2.ann1.Z63BXE	7.2367	7.15009	9.20698	6.33989	4.62404	9.62658	6.9085	8.88407	8.87514	5.78505	6.1767	5.78472
arahy.Tifrunner.gnm2.ann1.Z63BRR	4.55688	2.17122	4.41043	5.52939	3.67592	5.39459	6.03165	4.97874	3.77133	3.43364	4.98311	4.70235
arahy.Tifrunner.gnm2.ann1.Z630MX	0.982965	0.243715	0.558462	0.792645	0.497812	0	0.646615	1.10308	0.818804	1.20706	0.7618	0.166886
arahy.Tifrunner.gnm2.ann1.Z62NC6	61.6719	47.0184	57.0238	46.765	53.147	45.1692	53.4602	58.2487	56.9924	45.4822	46.0526	53.1501
arahy.Tifrunner.gnm2.ann1.Z62C6M	15.5086	16.7311	19.6595	10.6672	11.11	15.0049	4.96379	4.21065	3.05618	2.68353	4.94788	9.84162
arahy.Tifrunner.gnm2.ann1.Z621WW	24.358	35.9795	41.7276	31.8265	52.6869	34.7732	18.7297	22.7771	21.0916	35.7513	33.0969	48.6449
arahy.Tifrunner.gnm2.ann1.Z621FR	28.8739	31.1932	31.705	32.6583	35.7022	31.2656	23.023	24.9264	25.1554	27.3799	31.1793	29.6819
arahy.Tifrunner.gnm2.ann1.Z602RZ	20.3745	18.7721	16.7306	15.6159	16.1839	14.1006	10.4263	12.0708	12.4959	16.6789	19.0092	15.0766
arahy.Tifrunner.gnm2.ann1.Z5ZDSF	1.3138	0.92877	0.989929	1.06177	0.843829	1.36255	1.22344	1.13718	0.985681	1.34585	0.798863	1.0795
arahy.Tifrunner.gnm2.ann1.Z5Y8E6	0	0.023235	0	0	0.671075	0	0	0	0	0	0.15373	0.76853
arahy.Tifrunner.gnm2.ann1.Z5Y4KS	4.87765	3.67031	3.01698	3.23102	5.32095	3.24267	3.42184	5.69571	4.93819	3.43343	3.22296	4.83664
arahy.Tifrunner.gnm2.ann1.Z5WHM0	1.61182	1.22077	1.13423	1.31492	1.12324	1.12788	1.62925	1.50269	1.29943	1.44264	1.23509	1.40284
arahy.Tifrunner.gnm2.ann1.Z5VKPG	0	0	0.049926	0	0	0	0	0	0	0	0	0
arahy.Tifrunner.gnm2.ann1.Z5UTBB	5.15902	10.6693	8.46348	8.3412	8.81864	5.69167	6.03669	5.72705	5.57535	9.2991	6.77278	6.76608
arahy.Tifrunner.gnm2.ann1.Z5TSV0	4.63205	4.61684	4.20573	5.10511	4.72424	4.84367	4.51389	6.1987	5.73065	4.85229	4.87528	4.62627
arahy.Tifrunner.gnm2.ann1.Z5SY86	0	0.048796	0.031781	0	0.025397	0	0.115065	0.012019	0.043944	0	0.04595	0.044692
arahy.Tifrunner.gnm2.ann1.Z5SK82	0.729499	1.13787	0.674181	1.03437	1.03201	2.32256	1.38721	2.06931	1.27809	1.81103	1.4875	1.67898
arahy.Tifrunner.gnm2.ann1.Z5SFH5	2.17552	1.72551	0.954878	4.33664	1.9115	1.72803	3.03015	3.62695	3.91399	2.58089	9.1302	2.23309
arahy.Tifrunner.gnm2.ann1.Z5RL33	5.7393	7.64276	7.10159	6.59685	6.21982	9.94887	4.15238	5.24589	8.78845	3.99776	9.11516	7.34037
arahy.Tifrunner.gnm2.ann1.Z5QSEK	3.43557	3.53669	2.67797	2.94312	1.64247	2.87163	4.16467	2.8266	2.53219	1.95495	2.65677	2.48129
arahy.Tifrunner.gnm2.ann1.Z5P8MM	0	0.04757	0.062587	0	0	0	0	0	0.103959	0	0.022149	0
arahy.Tifrunner.gnm2.ann1.Z5N3XR	30.022	52.8043	36.5089	37.5846	36.1388	35.6221	25.3317	34.0664	37.8931	38.4645	33.8245	29.5312
arahy.Tifrunner.gnm2.ann1.Z5MU8N	1.21976	0.82629	0.955555	1.57862	1.50428	1.19811	1.00963	1.11922	1.1123	2.25583	1.09828	0.867847
arahy.Tifrunner.gnm2.ann1.Z5K2W9	0.465691	0.169447	0.311122	0.303399	0.351738	0.183488	0.169232	0.421189	0.391944	0.304126	0.371069	0.405993
arahy.Tifrunner.gnm2.ann1.Z5JC91	5.03631	5.71392	4.81198	4.23876	5.16044	4.73963	6.06362	7.65692	7.25823	5.13583	5.78119	4.16438
arahy.Tifrunner.gnm2.ann1.Z5J7KL	3.60595	0	0	0	0.225699	0	0	0.249872	0	0.163824	0.085265	0
arahy.Tifrunner.gnm2.ann1.Z5I6I4	5.15275	4.42697	3.97882	3.69396	2.94039	7.07266	7.54305	6.87883	6.85814	3.78395	4.02179	3.39886
arahy.Tifrunner.gnm2.ann1.Z5GGTZ	7.11095	5.51162	6.7788	8.20653	6.58747	6.21254	8.67332	8.91734	8.50347	8.96729	8.13498	7.90795
arahy.Tifrunner.gnm2.ann1.Z5G8E0	3.24649	4.50765	4.17516	4.81951	10.2328	7.65594	2.08466	1.25874	1.99903	4.45281	5.52149	7.00005
arahy.Tifrunner.gnm2.ann1.Z5FZN7	5.21399	5.4951	6.43269	5.62518	5.8163	4.30193	6.15544	7.62988	6.67936	6.37871	5.83657	4.60059
arahy.Tifrunner.gnm2.ann1.Z5F0MK	0.09623	0.094668	0.24153	0.074749	0.017205	0.017178	0.183334	0.277215	0.498518	0.201539	0.53128	0.198768
arahy.Tifrunner.gnm2.ann1.Z5E7XJ	1.22948	1.46962	1.0581	0.893689	1.35554	0.826808	1.12052	0.981759	1.10651	1.18447	1.78043	1.47936
arahy.Tifrunner.gnm2.ann1.Z5DNFJ	0	0.754396	0.795637	0.969531	0.561875	0.630187	0	0.865031	0.669699	0	0	0.405948
arahy.Tifrunner.gnm2.ann1.Z5DDPN	0.488766	0.680906	0.612096	0.528159	0.484543	0.567537	1.52781	1.62298	2.01323	0.728255	0.831469	0.571069
arahy.Tifrunner.gnm2.ann1.Z5DA2B	3.97886	4.1186	3.17601	2.76348	1.71941	1.7413	1.79812	1.6479	1.84193	1.4801	1.99407	1.40496
arahy.Tifrunner.gnm2.ann1.Z5CZ6Q	0.042847	0	0.080576	0	0	0	0.134037	0.298341	0.085597	0.070662	0.277876	0.042451
arahy.Tifrunner.gnm2.ann1.Z5BLZE	14.3222	14.0607	12.6287	11.9041	11.0846	12.4908	13.8736	15.2132	17.0688	12.4668	10.4909	10.5519
arahy.Tifrunner.gnm2.ann1.Z5A6NW	32.4356	37.0941	41.2307	44.0203	49.3626	41.6469	29.1506	32.3084	31.4992	42.3344	39.5882	44.3403
arahy.Tifrunner.gnm2.ann1.Z5A5F8	0.153287	0.126666	0	0	0.215762	0.062761	0.521176	0.320544	0.460539	0.183331	0.224862	0.199617
arahy.Tifrunner.gnm2.ann1.Z594AS	0.013804	0	0.103777	0	0.118471	0	0.227412	0.176166	0.080125	0	0	0.069749
arahy.Tifrunner.gnm2.ann1.Z58MGP	1.37369	0.862891	1.01031	1.459	1.16748	1.25398	1.4607	1.39234	1.32766	1.52538	1.49484	1.49673
arahy.Tifrunner.gnm2.ann1.Z587I1	0.030878	0.020021	0.13159	0.0283	0.042373	0.119712	0.024344	0.234993	0.311524	0.380698	0.281149	0.090084
arahy.Tifrunner.gnm2.ann1.Z56S5U	14.6199	16.4789	15.4899	15.8017	14.3783	18.4084	15.1231	16.0341	15.1527	13.6627	15.8428	14.6874
arahy.Tifrunner.gnm2.ann1.Z56QHF	9.79853	12.5883	14.9208	11.2424	13.2949	12.4547	11.4847	12.3915	12.6576	12.2265	11.0687	13.2533
arahy.Tifrunner.gnm2.ann1.Z569TI	4.4788	5.34652	5.31269	5.23015	7.20805	5.36004	5.97816	4.88974	4.58861	6.04412	6.45381	5.42218
arahy.Tifrunner.gnm2.ann1.Z544U3	0.871368	0.454679	1.34202	1.9649	0.96374	0.812925	1.06444	0.561885	1.3307	1.58844	1.13935	1.21019
arahy.Tifrunner.gnm2.ann1.Z53AND	0	0	0	0	0	0	0.052912	0	0.050854	0	0	0
arahy.Tifrunner.gnm2.ann1.Z51W7G	0	0	0	0.031091	0	0	0	0	0	0	0	0
arahy.Tifrunner.gnm2.ann1.Z51FA8	0	0	0	0	0.02612	0.077464	0.11325	0	0	0.019901	0.018069	0.035867
arahy.Tifrunner.gnm2.ann1.Z514Y3	0.043474	0	0	0	0	0	0	0	0	0	0	0
arahy.Tifrunner.gnm2.ann1.Z50VDZ	29.7474	34.3901	36.5432	40.5299	47.9315	40.5784	34.7933	35.2271	31.5503	41.254	47.9408	50.9331
arahy.Tifrunner.gnm2.ann1.Z50281	6.11531	7.08753	6.59377	6.1399	5.22803	6.03427	8.31552	9.27576	7.4208	6.09144	7.34753	6.20696
arahy.Tifrunner.gnm2.ann1.Z4Z4JR	0	0	0	0	0	0	0	0	0.548977	0.399897	0	1.04179
arahy.Tifrunner.gnm2.ann1.Z4Y9AS	0.096508	0	0	0.04897	0	0	0	0	0	0.043642	0	0
arahy.Tifrunner.gnm2.ann1.Z4XL8W	8.69034	8.03064	9.40942	7.28935	5.11536	11.621	11.0182	10.1817	10.2503	7.81832	6.26736	11.717
arahy.Tifrunner.gnm2.ann1.Z4VD8H	6.67385	5.01752	5.23248	6.30274	4.6886	6.28864	7.95249	11.7641	5.32446	7.91793	7.01617	7.36366
arahy.Tifrunner.gnm2.ann1.Z4V8RQ	12.1711	13.1372	12.4084	13.4769	11.4302	11.7242	12.5095	13.0053	13.1822	11.1627	12.8196	10.6257
arahy.Tifrunner.gnm2.ann1.Z4U2NE	0.871603	0.688406	1.42456	0.733127	0.719478	1.08118	2.30315	2.26052	4.54748	0.908025	1.58214	2.38746
arahy.Tifrunner.gnm2.ann1.Z4U2FE	3.20463	4.17888	2.64425	3.31487	3.20142	2.41635	3.77505	4.99316	6.28841	4.75176	4.94571	3.72174
arahy.Tifrunner.gnm2.ann1.Z4TQX9	4.21855	5.04772	4.71539	3.96657	3.83812	3.93248	4.75073	5.0214	5.5537	5.95629	5.03901	5.16701
arahy.Tifrunner.gnm2.ann1.Z4TF31	0.712467	0.430542	0.813339	1.27987	1.05973	0.187902	0	0.194268	0.689553	1.23055	0.831977	1.7498
arahy.Tifrunner.gnm2.ann1.Z4PSSR	1.66934	3.01247	1.70211	1.32706	2.282	0.862225	0.992703	1.5254	1.81651	1.57348	0.656376	1.25903
arahy.Tifrunner.gnm2.ann1.Z4P8EM	10.2124	9.61517	9.91403	11.2111	12.3588	11.8623	10.8065	11.7645	9.52479	10.5986	12.5161	12.7594
arahy.Tifrunner.gnm2.ann1.Z4M8GV	2.07049	3.80914	4.15827	3.6253	2.26779	3.12827	5.05188	6.30441	5.78379	4.14618	4.6507	3.28461
arahy.Tifrunner.gnm2.ann1.Z4KSH3	2.12054	4.24308	3.4309	2.55562	3.85481	3.20729	2.72685	3.8058	5.0162	3.72137	3.65164	4.6425
arahy.Tifrunner.gnm2.ann1.Z4K8V6	0.285493	0.900475	0.560142	0.548238	0.63338	0.694148	0.861402	0.886768	1.17936	1.06801	1.62766	0.247626
arahy.Tifrunner.gnm2.ann1.Z4K8EF	7.95917	8.25876	7.90831	9.05886	5.77858	7.79973	7.72693	8.98165	8.79163	6.84433	7.30595	6.53933
arahy.Tifrunner.gnm2.ann1.Z4JXHT	0.203506	0.338465	0.049304	0	0	0	0	0.061969	0.198678	0	0.068337	0
arahy.Tifrunner.gnm2.ann1.Z4JLGK	2.31677	1.90377	2.64064	2.83241	2.47282	3.08632	2.86115	3.46774	3.53607	2.31734	2.63307	3.29257
arahy.Tifrunner.gnm2.ann1.Z4JI4R	3.17893	3.911	4.15771	3.36661	3.3419	3.53201	4.23488	4.88774	3.5609	3.40611	4.14483	3.71789
arahy.Tifrunner.gnm2.ann1.Z4J9LG	8.8601	10.1604	8.97588	9.76758	9.77946	9.14914	9.64413	10.5295	10.4968	9.096	9.34295	7.87845
arahy.Tifrunner.gnm2.ann1.Z4I6Z4	0	0	0	0	0.274697	0.321411	0	0	0	0	0.349872	0
arahy.Tifrunner.gnm2.ann1.Z4H4PD	25.2851	22.2326	23.5998	20.7629	16.1918	17.5884	30.8739	31.2741	30.4019	17.86	16.4988	9.83865
arahy.Tifrunner.gnm2.ann1.Z4GWNL	9.77788	7.71366	7.3993	8.45262	8.3139	6.73444	5.38348	3.70377	4.26456	5.6091	6.15013	8.27624
arahy.Tifrunner.gnm2.ann1.Z4GW6S	17.242	19.9458	21.6741	24.4946	31.2541	18.4501	24.2791	49.861	41.6594	38.4265	36.9665	36.5548
arahy.Tifrunner.gnm2.ann1.Z4GUSD	0.707004	0.067388	0.19181	0.259924	0.076553	0.506362	0.069375	0.373489	0	0.100803	0.628214	0.293834
arahy.Tifrunner.gnm2.ann1.Z4GHVI	1.14321	1.31796	0.325847	0.796135	0.583308	1.48234	1.19255	1.40511	0.917437	1.04407	1.50512	0.327077
arahy.Tifrunner.gnm2.ann1.Z4FMKE	24.2788	23.9734	23.7356	23.0448	19.303	25.5783	25.0009	25.4365	23.5359	24.0466	21.7242	22.1914
arahy.Tifrunner.gnm2.ann1.Z4FKUN	6.58474	9.5106	8.4885	7.4009	4.97688	8.40618	9.0858	10.0033	10.0616	6.30127	7.22176	9.02831
arahy.Tifrunner.gnm2.ann1.Z4F097	25.5428	31.0887	27.9468	29.6381	33.7132	28.6191	30.3356	29.6014	33.132	32.3186	29.0517	31.1575
arahy.Tifrunner.gnm2.ann1.Z4CR3N	18.6437	13.2915	14.884	18.0113	25.9232	16.4068	19.2466	16.5596	18.9557	21.0366	12.696	19.347
arahy.Tifrunner.gnm2.ann1.Z4CKFD	92.5398	113.724	108.429	114.13	108.728	114.885	61.2697	74.2472	84.9239	85.1417	88.0281	84.7743
arahy.Tifrunner.gnm2.ann1.Z4B7ZU	1.47042	2.02708	2.41564	1.99848	1.8962	2.2879	1.99235	2.30173	1.40778	2.33176	1.60661	1.42793
arahy.Tifrunner.gnm2.ann1.Z47KWR	3.195	2.02687	2.60238	2.96675	2.24231	1.91141	4.74797	4.42122	4.5715	6.3972	5.41981	1.6219
arahy.Tifrunner.gnm2.ann1.Z477D9	2.20126	3.46798	2.7031	2.58657	2.89298	1.94608	1.60921	2.1753	2.5241	2.50576	2.38921	2.04866
arahy.Tifrunner.gnm2.ann1.Z46Y2B	0	0.13948	0	0.064104	0.990392	0	0	0	0	0	0	0
arahy.Tifrunner.gnm2.ann1.Z469MH	4.71958	4.70507	5.05104	5.12228	5.25122	4.11941	4.96312	4.39796	5.83143	4.96802	5.25415	5.1116
arahy.Tifrunner.gnm2.ann1.Z456W4	8.23407	9.97608	10.714	2.27971	15.3123	2.348	2.06014	2.70424	8.40782	1.53344	1.85999	11.4972
arahy.Tifrunner.gnm2.ann1.Z442NM	0.949159	0.95067	0.94129	0.888056	1.99343	1.29477	1.26069	2.10216	1.56625	1.11643	0.688459	1.86699
arahy.Tifrunner.gnm2.ann1.Z43HYI	0.525877	0.333832	0.251961	0.224668	0.436577	0.298988	0	0.107843	0.333854	0.042778	0.125138	0.519222
arahy.Tifrunner.gnm2.ann1.Z43CHJ	1.54722	2.66886	2.24299	2.69965	3.97667	3.16401	4.50557	3.22889	2.07228	2.96448	2.1581	3.3502
arahy.Tifrunner.gnm2.ann1.Z436FE	11.906	9.21688	7.7622	10.1064	7.13327	9.4136	17.449	12.6776	13.4688	8.34748	11.0553	8.95184
arahy.Tifrunner.gnm2.ann1.Z42RJD	38.4771	57.2334	69.1634	124.055	74.0007	68.7854	48.8226	54.4908	48.7909	64.1945	54.248	70.2141
arahy.Tifrunner.gnm2.ann1.Z42PVZ	6.45581	6.87407	7.31353	7.89306	9.07996	7.93984	6.70707	5.79737	6.39825	9.25133	9.73831	9.68591
arahy.Tifrunner.gnm2.ann1.Z424TZ	3.57647	3.75607	2.92036	2.24231	1.55816	6.4968	4.53936	6.69959	5.01747	2.83907	2.46595	2.87432
arahy.Tifrunner.gnm2.ann1.Z41C2X	0	0	0.068339	0	0	0	0.299564	0	0	0	0	0
arahy.Tifrunner.gnm2.ann1.Z412LG	0	0	0	0	0	0.094755	0	0	0	0	0.044279	0
arahy.Tifrunner.gnm2.ann1.Z40WPA	7.04375	7.88552	8.11516	7.31465	7.56379	6.78295	7.58291	9.61694	9.41786	6.46451	8.3892	7.14453
arahy.Tifrunner.gnm2.ann1.Z40Q91	0.212858	0.246927	0.30728	0.470005	0.365263	0.347419	0.053163	0.158966	0	0.067259	0.313016	0.196655
arahy.Tifrunner.gnm2.ann1.Z3ZGEB	42.6341	40.3217	35.5828	39.0513	40.1054	43.6166	38.1131	38.8263	38.8496	38.7239	42.9381	42.3121
arahy.Tifrunner.gnm2.ann1.Z3Z7Z5	0	0.129238	0.064667	0.214923	0.166093	0.207356	0.029932	0	0.138084	0.15022	0.110719	0.085203
arahy.Tifrunner.gnm2.ann1.Z3YTTW	0.022338	0	0	0	0	0	0	0.024114	0.022387	0	0	0
arahy.Tifrunner.gnm2.ann1.Z3Y2S3	7.35485	7.12698	6.33889	7.67291	9.41574	11.1183	7.13862	7.97417	8.37717	7.4059	7.69087	10.9818
arahy.Tifrunner.gnm2.ann1.Z3XU5G	1.04059	0.499502	0.854154	0.835533	0.958768	1.16021	0.796194	0.762262	0.80936	0.341639	0.910478	0.802578
arahy.Tifrunner.gnm2.ann1.Z3XL2P	2.59824	0.391433	1.52215	0.226637	0.216469	2.79033	2.45827	2.31847	2.22267	0.578796	0.705895	0.546939
arahy.Tifrunner.gnm2.ann1.Z3WTGJ	0	0	0	0	0	0	0.055747	0	0	0	0	0.014899
arahy.Tifrunner.gnm2.ann1.Z3WE7L	3.92874	4.91974	4.24405	3.3597	3.99395	4.04178	4.80101	5.56028	5.5788	5.16897	4.28929	3.76629
arahy.Tifrunner.gnm2.ann1.Z3UMR9	4.09216	5.31243	5.49068	5.76954	4.91243	5.31992	5.50543	4.69967	4.93914	5.33041	6.43458	5.1524
arahy.Tifrunner.gnm2.ann1.Z3U2VZ	8.54467	10.6473	10.8718	9.14644	11.9143	10.7534	7.71718	8.70618	8.73974	10.404	9.30943	10.9477
arahy.Tifrunner.gnm2.ann1.Z3T1FA	0.019474	0.123918	0.018311	0.150661	0.019929	0.098969	0.131049	0.197478	0.108322	0.217261	0	0.057304
arahy.Tifrunner.gnm2.ann1.Z3SLP7	98.9889	115.869	128.278	130.529	157.035	107.656	95.562	91.4795	81.0204	142.196	142.221	181.374
arahy.Tifrunner.gnm2.ann1.Z3S9AI	0	0.048202	0.034042	0	0	0	0	0	0	0	0	0
arahy.Tifrunner.gnm2.ann1.Z3R5C5	15.7812	25.0462	31.2633	24.4802	23.4769	19.7253	14.1603	18.7409	19.3829	20.5099	22.2451	23.7442
arahy.Tifrunner.gnm2.ann1.Z3R2Q1	23.5233	26.2371	19.3796	19.8366	24.8875	10.4351	19.7488	23.3586	21.7548	15.9552	17.9878	9.70154
arahy.Tifrunner.gnm2.ann1.Z3QZS8	0.968181	0.761706	0.768324	1.01545	0.576571	0.80072	1.37536	0.841973	1.47488	0.839048	0.880107	1.52459
arahy.Tifrunner.gnm2.ann1.Z3NZLL	0.721884	0.925789	0.800002	0.351138	0.461101	0.11037	0.256593	0.429285	0.810532	0.460046	0.93114	0.221746
arahy.Tifrunner.gnm2.ann1.Z3NDVW	0.813665	2.30012	2.13896	1.3298	1.35719	1.58688	0.992282	1.06981	1.42878	1.07093	1.52576	1.78137
arahy.Tifrunner.gnm2.ann1.Z3ML6G	38.8236	51.1962	54.4236	53.4766	60.2859	56.7166	38.3255	45.7468	43.1973	53.2026	54.7657	56.666
arahy.Tifrunner.gnm2.ann1.Z3LWFH	0.466345	0.75951	0.771048	0.513389	0.888401	1.01073	0.708381	0.591545	0.388472	0.300913	0.511326	0.538477
arahy.Tifrunner.gnm2.ann1.Z3L6UJ	52.4051	56.3617	55.3015	74.8529	76.7865	61.9871	47.3366	53.1747	49.1451	77.993	76.2135	75.495
arahy.Tifrunner.gnm2.ann1.Z3L25C	2.29052	2.25804	1.34303	5.6569	5.37543	3.3796	2.43475	4.19827	3.20623	4.22145	6.3092	5.37803
arahy.Tifrunner.gnm2.ann1.Z3KZQI	4.91803	1.07388	2.13002	2.57416	1.06739	2.38716	1.78851	1.69232	0.621976	0.515897	0.488078	0.647856
arahy.Tifrunner.gnm2.ann1.Z3JIE5	4.75882	4.68356	4.94826	5.80682	3.97889	3.48265	5.47763	4.36026	6.27654	6.48893	5.40928	4.89376
arahy.Tifrunner.gnm2.ann1.Z3I63Q	0.663498	0.57789	0.998115	1.415	1.00925	0.71714	0.40905	1.24622	0.468009	2.0715	2.38222	1.13751
arahy.Tifrunner.gnm2.ann1.Z3GTES	0.593106	0.844357	0.20971	0	0	0	0.288692	0	1.88981	0	0	0.02614
arahy.Tifrunner.gnm2.ann1.Z3FQSU	30.0487	36.4323	37.6937	38.1701	40.0361	38.5107	29.9255	29.2426	34.4389	31.853	35.7568	34.7284
arahy.Tifrunner.gnm2.ann1.Z3EVH2	0.721194	0.772783	0.163369	0.446655	1.12834	0.524698	0.943158	1.00117	1.16978	0.874706	0.693059	0.545009
arahy.Tifrunner.gnm2.ann1.Z3DQ2P	6.4023	5.22834	5.2847	6.16374	6.04674	6.00882	5.81573	5.90655	6.48974	6.22951	5.12982	5.89773
arahy.Tifrunner.gnm2.ann1.Z3DM2X	1.45179	1.8787	1.82854	1.43568	1.42178	0.903341	1.8923	2.63998	3.43872	1.77391	1.3142	1.28225
arahy.Tifrunner.gnm2.ann1.Z3DFC9	0.371409	0.583181	0.974052	0.990215	1.09727	0.777413	0.223549	0.813625	0.296702	0.367404	0.394358	0.169412
arahy.Tifrunner.gnm2.ann1.Z3D6FW	4.17916	5.30462	2.8996	4.60423	4.60626	3.90597	5.27782	5.72532	3.10185	6.02398	6.33717	5.99335
arahy.Tifrunner.gnm2.ann1.Z3D5KE	10.1994	12.2283	10.0382	10.3565	7.44169	10.0478	14.9554	15.3412	20.5531	11.9471	12.2861	9.8637
arahy.Tifrunner.gnm2.ann1.Z3CHX1	4.65325	5.8811	6.27181	5.17504	7.31451	6.74603	3.97595	4.12216	3.41683	6.56967	4.63111	4.28029
arahy.Tifrunner.gnm2.ann1.Z3CGZ5	7.7276	8.93392	7.89488	7.80006	8.7231	9.04256	8.46136	6.9261	8.07229	10.5215	10.0292	13.4214
arahy.Tifrunner.gnm2.ann1.Z3BY59	0.089566	0.171176	0.101178	0.365912	0.099065	0.042818	0	0	0.168493	0	0.057732	0.279847
arahy.Tifrunner.gnm2.ann1.Z3AX4S	1.10128	3.49457	1.74817	4.34274	1.57926	2.68043	0	0.057772	0	0	0	0
arahy.Tifrunner.gnm2.ann1.Z3ATEX	0	0	0	2.10704	2.09589	1.85911	0	0	0.165289	0	0	0
arahy.Tifrunner.gnm2.ann1.Z3AS8D	0	0.102801	0	0	0	0.0599	0	0	0	0	0	0.082691
arahy.Tifrunner.gnm2.ann1.Z3ANCQ	3.04162	2.57118	2.96037	3.01537	2.60077	2.10733	3.36035	3.21312	3.84331	2.42193	2.53185	2.40722
arahy.Tifrunner.gnm2.ann1.Z38ZL1	22.6664	24.0986	25.2585	24.7295	24.8719	25.118	21.6569	21.4762	24.9795	21.6522	26.1274	25.9043
arahy.Tifrunner.gnm2.ann1.Z38NHD	13.1059	9.64429	12.0967	14.4076	10.5092	11.795	14.0081	13.9365	15.8151	15.2136	12.0364	11.7994
arahy.Tifrunner.gnm2.ann1.Z38AJU	0.49011	0.768498	0.532572	0.592581	0.438595	0.566156	0.411789	0.421944	0.448905	0.872149	0.716265	0.881222
arahy.Tifrunner.gnm2.ann1.Z37SN9	13.0643	14.8161	13.2882	13.0095	12.2381	12.2666	12.6592	13.6568	12.962	9.86883	11.4056	11.5563
arahy.Tifrunner.gnm2.ann1.Z36GDV	39.9089	34.5417	37.1346	13.4401	8.76618	34.989	31.54	20.6799	25.5103	13.0513	10.7407	21.5766
arahy.Tifrunner.gnm2.ann1.Z34R6V	2.61662	1.72987	1.98736	1.16347	1.84753	2.78466	2.7676	1.85028	2.74673	1.93905	1.94746	2.42864
arahy.Tifrunner.gnm2.ann1.Z34QZ0	0	0.327745	0.043068	0.387215	0.125645	0	0.034858	0	0.099511	0.054583	0.049559	0.091571
arahy.Tifrunner.gnm2.ann1.Z348XU	5.68621	6.33509	5.61286	5.64537	5.79248	4.97618	6.79593	6.82881	7.09695	6.26065	6.31063	5.71898
arahy.Tifrunner.gnm2.ann1.Z34153	15.9136	18.0402	17.2697	19.7166	21.4142	33.1722	21.0652	19.1686	21.1192	27.2859	23.1761	27.5786
arahy.Tifrunner.gnm2.ann1.Z33KG2	0	0	0.128574	0.419902	0	0.239215	0.34995	0.046591	0	0.071414	0.538326	0.262674
arahy.Tifrunner.gnm2.ann1.Z32C6Q	0	0.217283	0.106238	0.034682	0	0	0.300992	0.023752	0.395789	0	0	0
arahy.Tifrunner.gnm2.ann1.Z32C2V	0.658462	0.831687	0.753286	0.436283	0.938981	2.57459	0.498832	0.727463	1.12269	0.732408	0.557846	2.45385
arahy.Tifrunner.gnm2.ann1.Z31VM8	3.03232	2.66054	2.83289	4.06891	3.60342	2.93833	2.26592	3.37497	2.53454	3.95548	3.77788	5.0323
arahy.Tifrunner.gnm2.ann1.Z31J18	5.8364	5.9782	6.53109	6.93279	8.7512	7.92781	6.68949	8.27104	7.66058	8.11699	7.73932	6.91118
arahy.Tifrunner.gnm2.ann1.Z30S1G	1.08007	1.5829	1.44742	0.964009	0.712874	1.03607	0.822019	0.743644	1.27134	0.885397	0.971877	0.862487
arahy.Tifrunner.gnm2.ann1.Z30F3P	2.10384	2.28707	1.83475	1.82088	2.24377	2.58462	2.18646	2.71434	2.4385	1.88462	2.19864	2.76252
arahy.Tifrunner.gnm2.ann1.Z306F9	0.164138	0.480628	0.209984	0.161399	0.191033	0.082108	0.459532	0.363045	0.249824	0.54712	0.422417	0.292662
arahy.Tifrunner.gnm2.ann1.Z2ZW8Z	0	0.043443	0	0	0	0	0	0	0	0	0	0
arahy.Tifrunner.gnm2.ann1.Z2YVAL	54.8225	55.8743	59.1519	65.621	78.6518	58.7699	52.9758	56.0358	54.4408	68.3111	60.4109	67.9871
arahy.Tifrunner.gnm2.ann1.Z2W0MN	2.47553	2.59474	2.72632	3.37984	3.78777	2.23521	2.59824	3.20066	4.58233	4.14107	3.59786	3.6728
arahy.Tifrunner.gnm2.ann1.Z2VWUQ	7.77561	3.03616	1.41143	1.31918	0.310872	1.62411	10.3401	10.3766	8.69508	9.64976	5.50336	0.674026
arahy.Tifrunner.gnm2.ann1.Z2URY2	0	0.029464	0	0	0	0	0	0	0	0	0	0
arahy.Tifrunner.gnm2.ann1.Z2UJXV	0.441043	0.317789	0.290032	0.582248	0.147941	0.653274	0.862212	1.03309	1.58752	0.900291	0.815617	0.294843
arahy.Tifrunner.gnm2.ann1.Z2UEVW	0.084487	0	0	0	0	0	0	0	0	0	0	0
arahy.Tifrunner.gnm2.ann1.Z2UDZG	2.73637	2.35731	2.46967	3.2235	3.24827	1.99751	2.29456	2.62853	3.67943	3.16094	3.19395	2.85691
arahy.Tifrunner.gnm2.ann1.Z2RX9F	0	0.344238	0.113685	0.222627	0.064923	0	0	0.218022	0.080962	0	0	0.040019
arahy.Tifrunner.gnm2.ann1.Z2RDVM	6.043	3.74912	2.5825	3.42074	1.48	5.23692	12.0958	9.25853	9.59771	4.26054	4.48632	8.28178
arahy.Tifrunner.gnm2.ann1.Z2QYJ5	5.39778	5.20686	5.51958	4.28062	4.3489	5.61035	7.52594	5.45993	4.32541	4.87718	5.33466	4.89641
arahy.Tifrunner.gnm2.ann1.Z2QY1L	4.67872	7.30373	6.88756	7.21347	7.53599	5.3086	7.21618	8.7261	9.48861	9.29548	6.32116	8.36595
arahy.Tifrunner.gnm2.ann1.Z2QWZQ	0.039165	0	0	0	0	0	0	0	0	0	0	0
arahy.Tifrunner.gnm2.ann1.Z2PA2S	0.479435	0	0.101071	0.798298	0.338722	0.702158	1.80998	1.69066	1.05816	0.554781	0.849432	1.03285
arahy.Tifrunner.gnm2.ann1.Z2NU6C	0	0.016144	0.028745	0	0.062401	0.010531	0	0.015904	0	0.034189	0	0
arahy.Tifrunner.gnm2.ann1.Z2MV1Y	20.4803	20.342	22.145	25.3445	21.6589	23.628	20.6553	24.3919	22.6618	20.3911	22.9609	21.2588
arahy.Tifrunner.gnm2.ann1.Z2MA8U	0.216275	0.05228	0.322024	0.304533	0.027265	0.065788	0.145927	0.194985	0.287583	0	0.21302	0.13865
arahy.Tifrunner.gnm2.ann1.Z2KR9B	5.42973	5.27722	4.66995	5.8599	6.40181	3.21281	7.06307	7.6738	7.8254	6.99999	6.39333	4.79056
arahy.Tifrunner.gnm2.ann1.Z2KB3N	4.4422	4.27621	3.46064	3.76219	5.17005	4.61657	4.07153	3.79644	4.09171	3.67723	4.02529	4.03832
arahy.Tifrunner.gnm2.ann1.Z2K0CV	0.139646	0.071237	0.067917	0.436922	0.109391	0	0	0	0	0	0.14421	0
arahy.Tifrunner.gnm2.ann1.Z2JA3J	1.1842	0.769978	0.991067	0.956917	0.521204	0.600793	0.574059	1.84778	1.03009	1.07546	0.748365	0.568452
arahy.Tifrunner.gnm2.ann1.Z2ISY4	1.11032	0.209418	0.109497	0.578448	0.508123	1.24234	1.32283	0.253431	0.86302	0.300409	1.11947	0.781444
arahy.Tifrunner.gnm2.ann1.Z2IH01	4.35758	5.04189	5.34444	5.77837	5.12244	5.23623	5.05857	5.31463	5.74078	5.88859	4.98569	5.576
arahy.Tifrunner.gnm2.ann1.Z2GU4A	2.37428	2.80584	2.63105	2.87402	1.65685	3.10024	2.66071	2.57689	2.82965	2.44745	1.87374	2.20109
arahy.Tifrunner.gnm2.ann1.Z2GQ5K	10.0104	8.80951	8.44951	6.60044	5.79974	4.61491	11.1612	12.2203	13.5516	9.25358	7.33531	6.40117
arahy.Tifrunner.gnm2.ann1.Z2GGHR	0.282747	0.210062	0	0.354739	0.09991	0	0.118568	0	0	0.250028	0.227014	0.056327
arahy.Tifrunner.gnm2.ann1.Z2G3LM	12.9448	8.22366	10.4938	11.616	14.2937	9.54145	19.954	25.4673	26.2471	18.1452	22.4012	12.8379
arahy.Tifrunner.gnm2.ann1.Z2FZT8	3.56765	3.50802	2.72222	4.17032	3.46068	2.21775	3.32287	3.83313	3.81315	4.05772	4.81555	1.70396
arahy.Tifrunner.gnm2.ann1.Z2DCYU	0	0	0	0	0	0	0.18378	0	0	0	0	0.230491
arahy.Tifrunner.gnm2.ann1.Z2DAXP	5.02321	5.68763	6.91767	6.61313	5.73335	4.07543	5.99537	5.72152	7.81207	7.49064	6.00783	6.4853
arahy.Tifrunner.gnm2.ann1.Z2CVAQ	6.82498	10.3808	11.0074	8.03579	10.2342	4.21371	8.16924	11.0567	9.75611	9.5423	8.44244	7.97201
arahy.Tifrunner.gnm2.ann1.Z2A8SP	14.5993	15.214	17.1873	17.2832	17.9958	15.9241	16.5759	17.1275	15.12	15.5268	17.7967	16.0446
arahy.Tifrunner.gnm2.ann1.Z28QK4	3.83395	3.43085	3.53998	3.65711	4.38094	2.29897	4.3036	4.83031	4.44196	3.93196	3.64566	3.34665
arahy.Tifrunner.gnm2.ann1.Z287JL	20.9531	15.024	14.5788	26.7191	28.584	15.4377	22.895	27.4178	20.4651	25.6201	32.9111	17.0737
arahy.Tifrunner.gnm2.ann1.Z2846R	0	0	0	0	0	0	0	0.121385	0	0	0	0
arahy.Tifrunner.gnm2.ann1.Z27ZCC	0.570054	0.173297	0.156773	0	0	0.298344	0	0.296749	0	2.55023	0.827759	0.409088
arahy.Tifrunner.gnm2.ann1.Z27S6C	0.211765	0.341696	0.399237	0.518024	0.40748	0.337428	0.102031	0.160684	0.15069	0.17858	0.145223	0.091326
arahy.Tifrunner.gnm2.ann1.Z26Q8L	3.51555	2.54655	3.17086	3.41773	6.24483	3.70131	4.69373	3.97144	2.75937	3.82341	4.23541	4.00639
arahy.Tifrunner.gnm2.ann1.Z25GSD	0.183669	0.239526	0.218169	0.255881	0.096693	3.99335	1.39366	0	0.729658	0.571227	0.048781	4.46394
arahy.Tifrunner.gnm2.ann1.Z25D6L	0	0	0	0	0	0	0	0	0	0	0.038061	0
arahy.Tifrunner.gnm2.ann1.Z23D3B	3.75101	3.78551	3.59949	3.16297	1.60345	5.76941	5.58508	3.86418	5.03286	3.23335	5.28198	7.46634
arahy.Tifrunner.gnm2.ann1.Z23BQJ	0.317757	0.131917	0	0	0	0.373246	0.675452	0	1.14784	0	0.193611	0.321797
arahy.Tifrunner.gnm2.ann1.Z231WD	6.62715	5.40724	6.70979	5.24885	5.77195	4.28779	6.75151	6.68455	6.25887	5.99963	6.05548	5.44968
arahy.Tifrunner.gnm2.ann1.Z22JU0	0.234566	0.694694	0.239735	0	0.375318	0.170148	0.693911	0.586263	0.614008	0.64789	0.444453	0.51837
arahy.Tifrunner.gnm2.ann1.Z22D2G	15.3061	13.9642	14.1023	16.0113	11.2794	18.7557	15.4788	16.9879	15.3254	15.3591	14.8015	13.6985
arahy.Tifrunner.gnm2.ann1.Z20ZUZ	9.67569	9.81092	9.13382	9.7119	8.03136	9.64615	10.0366	10.0409	10.4577	10.06	8.89417	8.13291
arahy.Tifrunner.gnm2.ann1.Z1YI97	2.68101	1.76837	2.13534	1.68866	2.82124	1.64222	4.13297	2.42633	4.17723	0.749966	2.58331	1.13208
arahy.Tifrunner.gnm2.ann1.Z1XI1M	2.94728	3.03777	2.59469	2.65193	2.75048	2.36311	2.64609	3.09681	3.03085	2.31843	2.76599	2.35872
arahy.Tifrunner.gnm2.ann1.Z1X8E4	4.59147	6.41929	5.38317	3.41766	3.33477	3.10367	4.52501	5.64504	6.49971	0.254415	4.70294	3.65583
arahy.Tifrunner.gnm2.ann1.Z1WCUM	8.29028	7.03641	7.6034	6.30932	4.75281	5.00034	8.02439	8.63389	8.34267	6.70482	7.07851	5.55019
arahy.Tifrunner.gnm2.ann1.Z1VWTI	0.09408	0	0.027816	0	0.083898	0.032881	0	0	0	0	0.083898	0.03107
arahy.Tifrunner.gnm2.ann1.Z1VD15	7.00884	7.99449	9.03192	9.69242	10.053	7.90061	9.05532	11.7861	12.0443	11.1679	9.0657	8.50394
arahy.Tifrunner.gnm2.ann1.Z1V611	0.679994	1.07605	1.30511	1.01071	1.03663	0.996199	1.7165	2.31316	3.44898	1.14161	1.04423	1.11135
arahy.Tifrunner.gnm2.ann1.Z1V2E3	5.8371	5.17259	5.2033	4.9048	3.3921	1.54212	2.8317	3.72162	3.13567	3.94726	3.97843	0.943606
arahy.Tifrunner.gnm2.ann1.Z1UMC7	5.31192	4.9479	4.81593	5.19489	6.181	3.6259	5.0354	5.08255	4.88425	6.50765	5.54991	5.0597
arahy.Tifrunner.gnm2.ann1.Z1TLUT	4.71288	4.30997	3.34618	4.01794	4.00846	6.88808	4.6696	6.18467	7.20607	3.95548	4.49272	5.83262
arahy.Tifrunner.gnm2.ann1.Z1TE7K	13.7035	10.4586	11.4164	9.72289	7.20268	10.8275	7.44481	6.39015	7.56859	7.78779	6.97403	3.91815
arahy.Tifrunner.gnm2.ann1.Z1T37B	6.94691	9.43231	8.09968	11.0288	8.79093	6.18179	8.6236	9.61363	11.456	6.72685	6.06509	6.59328
arahy.Tifrunner.gnm2.ann1.Z1SPH5	7.19004	8.36953	7.08814	7.70991	11.3504	6.14723	6.31264	9.31953	10.0764	10.6641	8.35247	9.07186
arahy.Tifrunner.gnm2.ann1.Z1S22E	3.80959	3.27719	2.20093	4.34133	3.40226	1.81688	3.35474	4.86799	3.02828	5.48209	4.61711	3.37521
arahy.Tifrunner.gnm2.ann1.Z1RXDB	1.8761	2.37185	2.63248	3.40994	3.87554	2.17592	0.459306	0.539665	0.739033	1.08704	1.04239	1.76751
arahy.Tifrunner.gnm2.ann1.Z1RSLZ	0	0	0	0	0.043615	0	0	0	0	0	0	0
arahy.Tifrunner.gnm2.ann1.Z1RKKH	5.83989	9.03361	7.67444	7.80295	8.15256	10.5332	4.43474	6.74541	5.75558	5.95377	8.12942	9.54805
arahy.Tifrunner.gnm2.ann1.Z1QYPE	11.8764	11.7663	11.6613	10.795	9.23096	9.93376	10.6261	10.7561	11.2336	9.64523	8.877	9.14221
arahy.Tifrunner.gnm2.ann1.Z1NGKZ	0	0.075675	0.049311	0.036767	0.069139	0.056675	0.164548	0	0.041161	0	0.017647	0.070056
arahy.Tifrunner.gnm2.ann1.Z1MAHQ	55.9626	64.2455	61.2125	58.3164	51.0413	51.0277	55.4199	58.8694	55.0497	61.706	61.6241	51.6116
arahy.Tifrunner.gnm2.ann1.Z1M7DP	0.258289	0.359132	0.238968	0.502793	0.798747	0.678135	1.78461	1.05826	0.995703	1.25827	1.50861	1.62509
arahy.Tifrunner.gnm2.ann1.Z1LVAD	0	0	0	0	0	0	0	0	0.102062	0	0	0.033972
arahy.Tifrunner.gnm2.ann1.Z1KKER	9.07524	9.77719	9.46073	9.29321	9.30354	8.3484	9.83689	10.346	11.5387	9.16022	9.11539	8.88209
arahy.Tifrunner.gnm2.ann1.Z1JPC4	4.1712	4.96845	5.13468	4.84634	4.64273	3.96881	3.93164	4.59637	5.10518	5.44773	4.4688	4.97247
arahy.Tifrunner.gnm2.ann1.Z1JN7W	2.10605	3.24302	2.32578	2.27086	3.36174	1.38315	1.17588	2.01927	2.58839	2.78869	2.36193	2.0802
arahy.Tifrunner.gnm2.ann1.Z1J6HG	0.121019	0	0.083383	0	0.024255	0.036164	0	0	0.032544	0.023948	0.024422	0
arahy.Tifrunner.gnm2.ann1.Z1H1VG	0	1.02743	0	0	0	0.119664	0.220889	0.127718	0	1.05277	0.225183	0.363305
arahy.Tifrunner.gnm2.ann1.Z1GZMD	0	0	0.118454	0.227647	0	0	0	0.051299	0	0.052245	0	0
arahy.Tifrunner.gnm2.ann1.Z1GLJH	1.81848	1.59917	1.15923	1.42007	0.458097	2.74109	5.41666	5.91412	5.79736	1.23732	2.15411	1.97181
arahy.Tifrunner.gnm2.ann1.Z1D3F7	0.958824	0.515663	0.819076	0.934778	1.83314	0.377803	0.805618	0.874574	0.678843	1.30414	0.702104	1.32163
arahy.Tifrunner.gnm2.ann1.Z1CSCG	4.01084	1.69559	0.756039	11.3358	0.844489	5.25246	19.9239	0.716275	0.929048	2.0209	2.75495	1.02292
arahy.Tifrunner.gnm2.ann1.Z1CJI9	12.062	9.97246	6.20844	15.4663	7.25948	32.5014	4.12679	2.61481	2.35976	3.03843	3.62046	4.61527
arahy.Tifrunner.gnm2.ann1.Z1AXDZ	34.6419	37.144	21.5545	24.9417	25.4189	16.5432	24.5305	20.4213	41.9532	16.1254	25.0793	14.442
arahy.Tifrunner.gnm2.ann1.Z1ALMA	0.13842	0	0.074872	0.027603	0.028442	0.085004	0.238452	0.19857	0.0634	0.145766	0.15889	0.065743
arahy.Tifrunner.gnm2.ann1.Z186RR	11.0461	13.7801	12.622	12.1245	12.5332	12.8178	11.2431	14.0866	11.8483	11.6814	13.4904	15.3833
arahy.Tifrunner.gnm2.ann1.Z18461	0.126474	0	0	0	0	0	0.186674	0	0	0	0	0
arahy.Tifrunner.gnm2.ann1.Z17CL9	10.9741	14.9555	11.0598	13.8346	16.8584	10.6126	15.8877	13.5351	19.3939	5.40541	7.30449	11.4121
arahy.Tifrunner.gnm2.ann1.Z16TJ0	13.4041	13.7454	13.2496	12.4891	12.7151	14.237	13.6392	12.7416	13.1491	12.5014	13.3289	12.372
arahy.Tifrunner.gnm2.ann1.Z155YF	3.68675	2.92139	4.60026	3.03591	1.21298	7.41731	6.00847	3.29669	5.30556	1.82387	2.37039	3.54033
arahy.Tifrunner.gnm2.ann1.Z151WT	2.44529	3.67458	2.43149	3.39143	0.166266	1.19015	1.19673	1.43404	3.36294	0.647045	0.801026	0.195157
arahy.Tifrunner.gnm2.ann1.Z1414S	1.13124	1.39822	1.01504	0	1.03447	0	0.787333	0	1.52452	1.58564	0	1.30715
arahy.Tifrunner.gnm2.ann1.Z131DN	5.19363	4.64074	4.14371	4.11989	4.54793	3.69772	5.72694	3.50215	4.26564	4.46844	4.01513	5.02616
arahy.Tifrunner.gnm2.ann1.Z11XNF	22.3743	22.1312	21.6629	19.9273	19.8125	13.9336	22.3334	26.2668	23.5716	21.1092	19.9744	19.7977
arahy.Tifrunner.gnm2.ann1.Z11J1Y	0	0.036657	0	0	0	0	0	0	0	0	0	0
arahy.Tifrunner.gnm2.ann1.Z11ITV	5.87875	3.48701	3.69305	9.19097	10.7249	5.35488	2.85402	3.77221	3.73871	7.29284	6.02823	7.18677
arahy.Tifrunner.gnm2.ann1.Z10JK5	1.04006	1.25023	1.05482	0.969725	0.910587	2.6713	1.99741	1.45071	1.89813	0.497422	0.911297	1.21142
arahy.Tifrunner.gnm2.ann1.Z10DQP	17.3173	18.828	20.7598	19.5523	19.7818	20.0651	18.7938	19.183	20.2622	21.3241	18.8769	16.6365
arahy.Tifrunner.gnm2.ann1.Z0Z3SY	2.13523	2.75706	2.90054	2.61223	2.32523	2.54667	1.58605	2.21796	3.3525	2.79772	2.05355	1.93903
arahy.Tifrunner.gnm2.ann1.Z0X0W1	25.0579	27.6766	22.7049	32.0748	31.7871	27.2406	28.3271	31.9156	33.6914	33.457	26.4578	26.7633
arahy.Tifrunner.gnm2.ann1.Z0WZ2G	0.3627	0.393028	0.436453	0.955966	1.00517	0.756346	1.09886	2.73859	2.06741	1.27153	0.770863	1.17378
arahy.Tifrunner.gnm2.ann1.Z0WIVC	1.68336	2.33296	3.14581	1.78731	0.403752	1.96356	2.63353	4.11602	3.16913	3.63104	7.52891	0.498461
arahy.Tifrunner.gnm2.ann1.Z0SXD6	0.300249	0.43461	0.500411	0.710653	1.46415	0.453041	0.794532	0.552815	0.602171	1.25716	1.14779	1.54233
arahy.Tifrunner.gnm2.ann1.Z0SJI2	2.61188	3.43774	3.39289	3.3436	4.06106	2.19145	3.23693	4.06005	4.57756	3.41975	3.89563	3.05724
arahy.Tifrunner.gnm2.ann1.Z0RY6M	1.67907	1.17036	1.10331	0.947038	1.10805	0.190668	0.761538	0.745522	1.18631	0.974828	2.24343	0.807186
arahy.Tifrunner.gnm2.ann1.Z0R64B	0.320349	0.22035	0.257128	0.355249	0.150071	0.284521	0	0.230003	0.123113	0.634499	0.298122	0
arahy.Tifrunner.gnm2.ann1.Z0QHZD	0.407665	0.131989	0.487277	0.427158	0.744386	0	0.532447	0.126239	0.884606	0.685897	0.59255	0.544854
arahy.Tifrunner.gnm2.ann1.Z0QBJC	7.54383	9.68828	9.14091	9.64267	10.9092	13.6878	6.63269	10.5091	8.23524	7.13048	8.09985	11.186
arahy.Tifrunner.gnm2.ann1.Z0QB2S	4.52855	5.11578	4.28348	4.16233	5.04927	4.94157	5.99418	4.47894	5.81659	4.58064	4.72678	6.11394
arahy.Tifrunner.gnm2.ann1.Z0P9E6	16.0625	20.0695	18.7587	21.5895	23.1562	21.529	12.962	14.842	16.9535	19.3858	21.4647	28.1608
arahy.Tifrunner.gnm2.ann1.Z0P5BB	8.595	6.40956	7.57107	10.0514	8.57638	7.6847	10.8048	11.4756	12.4132	9.13589	9.78249	8.63787
arahy.Tifrunner.gnm2.ann1.Z0MF7F	8.60056	14.1662	15.2154	13.7688	15.4868	0	15.9983	14.1005	0	17.8794	16.593	0
arahy.Tifrunner.gnm2.ann1.Z0KP5S	3.33855	3.49816	2.7782	3.34775	3.79492	3.13541	2.13035	2.20764	2.96387	2.17804	2.39679	3.70278
arahy.Tifrunner.gnm2.ann1.Z0JMUR	6.98623	7.3716	6.49657	6.92915	7.10145	14.3118	5.93555	6.90463	7.32182	6.19218	7.03016	14.0347
arahy.Tifrunner.gnm2.ann1.Z0JFW0	17.102	12.047	11.9876	12.0096	9.86418	11.4505	13.4929	14.9342	14.2637	12.8896	12.7343	9.45366
arahy.Tifrunner.gnm2.ann1.Z0I5FU	7.69535	7.39289	7.78658	8.74256	8.35588	5.72567	6.08053	8.77466	6.5984	8.52	10.1581	7.56002
arahy.Tifrunner.gnm2.ann1.Z0G856	0.650439	0.719701	0.752559	1.01786	1.18714	0.666925	1.51869	2.20863	0.666289	0.999229	1.85837	0.823975
arahy.Tifrunner.gnm2.ann1.Z0FLIL	4.5899	5.05057	5.87432	6.0028	6.17699	4.58346	4.72221	5.65337	5.42238	4.68469	5.26938	5.22292
arahy.Tifrunner.gnm2.ann1.Z0EWEF	16.3996	12.0869	11.2839	15.1921	13.1192	12.1605	11.8486	17.4409	13.7461	12.8836	11.0958	12.9947
arahy.Tifrunner.gnm2.ann1.Z0DW88	2.14981	2.01165	2.00033	2.05006	1.46458	1.79152	1.79963	2.27323	1.80788	2.32392	1.92197	2.09058
arahy.Tifrunner.gnm2.ann1.Z0DP5C	0.119747	0.073291	0	0.063861	0.36718	0.065701	0	0	0.061544	0.185669	0.045976	0.236064
arahy.Tifrunner.gnm2.ann1.Z0DKXY	6.69227	8.05553	7.11984	10.2129	13.1612	7.93739	6.95584	8.05892	7.78642	10.2127	8.81219	10.5978
arahy.Tifrunner.gnm2.ann1.Z0D2FZ	6.26101	7.12489	5.36354	5.70765	6.38103	6.3163	6.58374	6.40796	5.51874	8.57018	8.23085	6.84216
arahy.Tifrunner.gnm2.ann1.Z0CWV9	2.66326	2.5422	1.70241	3.57726	3.21851	0.827543	4.00144	5.14719	7.37885	1.8966	2.96833	0.75649
arahy.Tifrunner.gnm2.ann1.Z0CB8G	9.49695	10.8709	11.9384	12.0807	11.9713	11.4862	8.95333	10.7814	9.44954	9.61047	10.0516	10.1427
arahy.Tifrunner.gnm2.ann1.Z0C2B4	17.8057	16.9603	17.6229	18.1357	16.9107	18.6707	20.8698	21.3426	17.5131	18.7626	19.3704	20.9855
arahy.Tifrunner.gnm2.ann1.Z0BJS7	0	0.068441	0.03736	0	0.161976	0.262584	0	0.033146	0.030772	0.213997	0.327884	0.072327
arahy.Tifrunner.gnm2.ann1.Z0ALQ1	17.8004	7.56102	8.29686	12.3267	20.3248	15.4052	13.0238	6.80375	11.6849	19.0378	20.922	9.7657
arahy.Tifrunner.gnm2.ann1.Z0ACGZ	8.57065	9.13809	8.6909	6.59838	6.96668	8.38301	8.64837	10.9591	11.057	7.03536	7.61614	9.27445
arahy.Tifrunner.gnm2.ann1.Z08FR7	10.4904	5.71274	4.36861	5.3431	7.66338	13.4248	5.5029	3.91522	2.96334	4.1533	5.14714	9.13911
arahy.Tifrunner.gnm2.ann1.Z08FJS	4.11891	4.66978	3.55691	5.39785	5.66613	3.75541	6.27177	6.55376	7.19036	5.64979	6.17871	5.17437
arahy.Tifrunner.gnm2.ann1.Z087RK	17.0604	16.961	21.1393	18.7015	17.3827	20.4791	21.081	17.8308	18.3691	25.8163	20.3419	18.8406
arahy.Tifrunner.gnm2.ann1.Z05M3L	6.75939	6.33986	5.26299	4.98051	4.65486	4.72479	7.81707	7.26128	8.08615	4.76482	5.31241	3.72738
arahy.Tifrunner.gnm2.ann1.Z050DL	0	0	0	0	0	0.199501	0	0	0	0	0	0
arahy.Tifrunner.gnm2.ann1.Z04G07	9.90167	8.51709	8.19676	8.90943	7.12451	8.80622	9.19756	11.0203	10.7432	8.14445	8.16129	5.41629
arahy.Tifrunner.gnm2.ann1.Z03QFY	7.80943	8.8528	8.77415	8.90503	7.73596	8.58692	8.62773	9.74245	10.257	7.46881	8.51814	5.33311
arahy.Tifrunner.gnm2.ann1.Z03JM7	2.09234	2.53005	3.12753	1.78374	2.75805	0.670709	0.944412	1.89689	2.89226	2.05212	2.35682	0.908983
arahy.Tifrunner.gnm2.ann1.Z02ZAB	0.64857	0.907856	0.411372	0.840348	1.58739	0.233519	1.21583	0.286892	1.31018	0.812311	1.53248	2.42009
arahy.Tifrunner.gnm2.ann1.Z01VGZ	3.94208	4.37883	3.95947	4.00317	4.62334	3.45456	3.89295	5.47609	4.76252	6.39446	5.15311	4.51722
arahy.Tifrunner.gnm2.ann1.Z00T6Z	0	0	0	0	0	0	0	0	0	0	0	0.164111
arahy.Tifrunner.gnm2.ann1.Z00IVM	0	0	0	0	0	0	0	0	0	8.42279	0	0
arahy.Tifrunner.gnm2.ann1.YZZN9M	3.14834	4.68303	5.13989	3.97967	3.49255	4.71068	2.57781	2.46684	2.81339	5.37802	3.94373	4.87217
arahy.Tifrunner.gnm2.ann1.YZY52G	9.0791	9.06029	9.55011	8.39201	7.96563	9.68943	10.1776	8.9286	8.7141	7.92679	8.83433	8.96891
arahy.Tifrunner.gnm2.ann1.YZWE7C	2.34931	1.53018	4.46135	1.30304	1.80911	2.10879	8.50093	4.77252	5.36568	2.20327	1.30575	5.21749
arahy.Tifrunner.gnm2.ann1.YZW0QU	0.939106	0.805171	1.03985	1.10744	1.22385	0.121553	0.487754	1.38243	1.38909	1.06145	0.744257	1.18043
arahy.Tifrunner.gnm2.ann1.YZU4Z1	1.85806	2.26806	3.15388	1.92988	2.92618	1.93036	2.8638	2.71386	1.90478	2.24586	1.72804	1.9154
arahy.Tifrunner.gnm2.ann1.YZT8QC	19.0038	22.172	20.9028	26.4528	25.353	21.8793	20.7138	22.4466	23.6508	25.3269	27.8934	29.0834
arahy.Tifrunner.gnm2.ann1.YZS0CK	0.099159	0	0.051042	0	0	0	0	0	0.217617	0	0	0.439476
arahy.Tifrunner.gnm2.ann1.YZQB5R	0.165587	0	0	0.510348	0	0.09774	0.25422	0.13274	0	0.708092	0.074715	0
arahy.Tifrunner.gnm2.ann1.YZMZ96	0	0	0	0	0	0	0.054696	0	0.17085	0	0	0.18189
arahy.Tifrunner.gnm2.ann1.YZMF22	0.427887	0.115965	0.083265	0	0	0.112237	0.491816	0.445885	0.262953	0	0.018678	0
arahy.Tifrunner.gnm2.ann1.YZL9HD	1.52808	2.71742	1.42225	1.62705	0.855306	2.74385	1.89441	2.00754	1.75343	2.13361	1.22506	0.613988
arahy.Tifrunner.gnm2.ann1.YZL4IN	16.5606	14.3183	14.971	15.5973	13.3721	13.5537	15.8295	15.0589	15.4202	13.2512	14.5695	10.0591
arahy.Tifrunner.gnm2.ann1.YZK97I	0.049946	0.069568	0.052149	0.151502	0.045826	0	0	0.203521	0.369954	0.135467	0.186853	0.066788
arahy.Tifrunner.gnm2.ann1.YZJ8BG	1.80689	1.58664	1.29315	1.25744	1.00044	1.29257	2.71349	2.64639	3.47065	1.61013	1.51743	1.16571
arahy.Tifrunner.gnm2.ann1.YZF1VD	8.20543	9.63025	9.78712	9.97111	8.1067	9.64828	9.86791	8.76092	10.105	8.75955	9.02109	7.59818
arahy.Tifrunner.gnm2.ann1.YZE6TL	0.332344	0.360791	0.197494	0	0.335563	0	0.221748	0.292499	0.3044	0.202395	0.265402	0.559896
arahy.Tifrunner.gnm2.ann1.YZD8WZ	52.7853	57.1591	52.3107	52.5424	45.2097	80.6931	44.2355	38.2225	33.9774	38.3747	35.0935	49.4713
arahy.Tifrunner.gnm2.ann1.YZC8KD	1.98637	2.69802	3.11784	3.29921	1.73291	2.49455	3.49626	3.25585	3.75958	3.25569	2.60392	2.91372
arahy.Tifrunner.gnm2.ann1.YZC3AP	0.132974	0.151349	0.091099	0.276735	0.484261	0.288345	0.301871	0.408177	0.462181	0.493947	0.750893	0.351947
arahy.Tifrunner.gnm2.ann1.YZB02J	0.229491	0.321151	0.095975	0.504202	0.619063	0.054421	0.398959	0.330568	0.377134	0.221266	0	0.852004
arahy.Tifrunner.gnm2.ann1.YZ9ULU	2.39556	3.0108	2.9341	2.95555	2.30456	2.99309	6.40535	6.54119	8.62525	3.01065	5.1558	3.91893
arahy.Tifrunner.gnm2.ann1.YZ918W	2.49307	3.20519	2.72397	2.51026	2.07099	1.42342	1.75333	1.58719	1.98632	1.12152	0.988587	1.95188
arahy.Tifrunner.gnm2.ann1.YZ7MCJ	6.79175	5.81015	7.64575	6.09371	7.86707	6.63767	8.65733	6.77091	7.18755	8.39827	9.3385	8.24626
arahy.Tifrunner.gnm2.ann1.YZ7E83	23.7444	26.51	26.0732	23.4946	23.7241	20.8022	29.7238	28.2883	29.2391	28.9944	25.8586	22.1808
arahy.Tifrunner.gnm2.ann1.YZ6HK5	2.95872	2.46898	1.9554	2.17722	1.75211	3.99399	0.969914	0.408205	0.575731	0.668708	1.45112	1.64612
arahy.Tifrunner.gnm2.ann1.YZ4W1Q	5.2594	4.69916	3.28684	6.05324	2.54026	4.96044	8.75905	5.19947	7.42058	2.30627	4.58211	4.707
arahy.Tifrunner.gnm2.ann1.YZ3LMI	2.67433	3.02046	2.8063	4.55112	4.48292	3.54467	2.35114	3.9639	2.86874	3.90727	2.54671	3.18905
arahy.Tifrunner.gnm2.ann1.YZ3GNV	0	0.054365	0	0	0	0	0	0	0	0	0	0
arahy.Tifrunner.gnm2.ann1.YZ31UQ	24.6278	29.4005	24.8555	25.3441	32.4562	20.0661	35.7069	39.4766	36.9117	34.0529	31.2631	31.7784
arahy.Tifrunner.gnm2.ann1.YZ2FZM	1.48126	0.911104	2.10656	1.51994	1.11757	1.44009	1.63191	2.29117	2.31289	2.87871	2.13177	1.82628
arahy.Tifrunner.gnm2.ann1.YZ1SAE	4.86262	7.01274	5.36671	7.21091	7.70974	5.57306	9.61938	9.39281	8.8948	9.51123	7.90933	8.21027
arahy.Tifrunner.gnm2.ann1.YZ1RNT	7.77349	7.94572	6.96253	7.77402	9.13701	7.97599	7.10249	8.40688	6.44213	10.1954	12.6817	12.8197
arahy.Tifrunner.gnm2.ann1.YZ0HQS	14.6279	15.8369	13.5001	15.1353	16.0526	13.9053	14.4849	15.4686	17.2414	15.3202	15.105	15.9668
arahy.Tifrunner.gnm2.ann1.YZ0F6G	582.694	502.962	433.615	492.744	589.566	602.168	477.969	516.108	521.087	578.221	545.509	587.69
arahy.Tifrunner.gnm2.ann1.YZ06AV	100.346	89.1238	87.3922	131.35	181.303	58.5154	38.1234	43.4556	43.6306	115.941	203.743	289.951
arahy.Tifrunner.gnm2.ann1.YYZ95J	2.89413	3.27789	3.41642	3.42331	4.23692	2.4974	2.96362	2.63191	3.81655	3.96661	3.308	5.23676
arahy.Tifrunner.gnm2.ann1.YYYQ5L	0.439169	0.803711	0.752876	0	0.539168	0	0	0.707513	0.403475	1.05525	0.84217	0.664481
arahy.Tifrunner.gnm2.ann1.YYW2BF	62.2959	127.62	118.702	67.2834	154.829	77.8012	59.6428	76.4104	144.972	169.92	67.24	145.262
arahy.Tifrunner.gnm2.ann1.YYV7TY	6.44154	6.20641	6.3533	5.49333	5.37738	5.24221	5.9728	6.46871	6.92597	6.38954	6.66157	6.20027
arahy.Tifrunner.gnm2.ann1.YYU421	17.702	18.5034	16.2804	12.8143	20.7236	11.4739	10.9546	7.81654	7.20738	20.6175	10.9206	20.3051
arahy.Tifrunner.gnm2.ann1.YYQ0V2	1.66034	3.08491	1.68667	2.22936	2.27407	2.67842	2.06994	2.76039	3.58648	2.81066	3.16733	2.41327
arahy.Tifrunner.gnm2.ann1.YYM7FJ	0.135072	0.079024	0.168699	0.077677	0.168591	0.217199	0.030105	0.101269	0.104402	0.123853	0.104227	0.161781
arahy.Tifrunner.gnm2.ann1.YYM1IM	3.41322	2.9403	2.9976	3.08868	3.54028	2.72437	3.3382	3.28866	3.15558	3.38741	3.02449	4.21812
arahy.Tifrunner.gnm2.ann1.YYLX30	1.93213	1.4449	0	2.28086	2.3163	1.41007	1.55845	0	0	2.25358	0	3.26581
arahy.Tifrunner.gnm2.ann1.YYL2RU	2.42167	2.86075	2.38686	0.300555	1.09452	1.41142	1.54029	0.924115	3.53017	1.91922	0.979392	1.81053
arahy.Tifrunner.gnm2.ann1.YYH81C	6.85205	7.18107	6.93442	7.11198	6.24428	7.74798	6.9329	7.90939	8.04726	8.0635	7.97309	8.84124
arahy.Tifrunner.gnm2.ann1.YYFQ06	0.089767	0.517042	0.332102	0.317065	0.299737	0.251188	0.282769	0.349752	0.336389	0.603767	0.374805	0.534145
arahy.Tifrunner.gnm2.ann1.YYFC5J	0	0.143246	0.025396	0.048071	0	0	0.128935	0.241208	0.253856	0.203106	0.059715	0.043506
arahy.Tifrunner.gnm2.ann1.YYF952	4.20239	3.95942	4.44674	2.80862	2.78739	4.48726	4.85955	3.76249	4.84117	2.9388	4.06877	4.02477
arahy.Tifrunner.gnm2.ann1.YYE7NP	5.41505	5.34917	6.0127	3.72601	3.94913	7.3364	5.32514	7.11123	4.75932	2.83631	4.05293	5.10156
arahy.Tifrunner.gnm2.ann1.YYC1CT	11.8157	13.0551	9.42922	14.0026	14.299	14.427	12.1711	11.1513	11.7269	16.3382	13.1017	19.6504
arahy.Tifrunner.gnm2.ann1.YYBF8M	12.3698	14.1907	15.2906	14.3483	12.8029	12.308	13.2912	14.4509	14.8784	15.1915	15.0739	14.3668
arahy.Tifrunner.gnm2.ann1.YYB4W1	4.82755	6.79674	5.61386	5.24921	4.36932	4.49089	5.68539	4.47285	5.55748	6.944	5.93506	3.39743
arahy.Tifrunner.gnm2.ann1.YY9F0M	1.6716	1.80996	1.46822	1.40422	1.43499	1.60096	1.19151	1.51628	1.52931	1.44245	1.21922	1.18598
arahy.Tifrunner.gnm2.ann1.YY6LCE	7.4545	8.58066	7.25411	8.15075	5.75021	6.29591	5.78941	8.0691	6.17022	9.08655	7.87808	7.23006
arahy.Tifrunner.gnm2.ann1.YY6L6Q	1.03581	0.638139	1.06206	1.19337	1.44778	0.825752	0.408468	0.748179	0.064508	0.368533	1.10769	0.747258
arahy.Tifrunner.gnm2.ann1.YY6DN0	91.0948	99.1529	97.5927	105.632	118.94	103.692	92.7635	87.3568	83.3108	105.863	110.433	118.881
arahy.Tifrunner.gnm2.ann1.YY5SX5	15.1545	20.0285	21.9827	22.0113	26.5456	17.362	11.176	16.8274	14.072	28.1929	20.2418	21.7787
arahy.Tifrunner.gnm2.ann1.YY5454	5.71416	6.26387	5.04392	3.52967	4.95939	6.3964	4.52796	3.10895	4.67629	5.05901	3.922	5.91881
arahy.Tifrunner.gnm2.ann1.YY53PU	46.122	43.1248	42.5646	49.0866	60.6158	49.5608	37.9781	41.8743	40.0281	37.66	43.6242	49.2794
arahy.Tifrunner.gnm2.ann1.YY52IF	3.11246	3.28405	3.21867	3.42102	3.40318	2.43522	3.07225	3.01583	2.99706	3.52538	2.60386	3.09887
arahy.Tifrunner.gnm2.ann1.YY507R	1.20904	0.998321	1.19568	1.12655	1.08066	1.37333	1.50511	0.800187	0.669542	1.21532	1.98261	1.94936
arahy.Tifrunner.gnm2.ann1.YY4I9I	0.705766	0.958713	0.889368	0.41653	0.921286	0.788818	0.575155	1.03937	0.56736	1.0542	0.527904	0.813892
arahy.Tifrunner.gnm2.ann1.YY3FCR	0.228938	0.495434	0.320042	0.211956	0.250413	0.100121	0.130992	0.11511	0.109418	0.394783	0.102032	0.17218
arahy.Tifrunner.gnm2.ann1.YY2SNP	2.34945	2.88843	2.47057	2.13704	1.39395	2.34904	4.11465	3.41425	3.60782	2.56613	3.00133	2.74557
arahy.Tifrunner.gnm2.ann1.YY2KYM	0.197042	0	0	0	0.063108	0	0	0	0	0	0	0.065074
arahy.Tifrunner.gnm2.ann1.YY2DMA	1.8374	2.12782	2.05223	2.81206	2.81549	1.34391	2.25127	2.46922	2.89371	2.4473	2.55084	2.01101
arahy.Tifrunner.gnm2.ann1.YY2BB8	0.310672	0.275065	0.640122	3.54866	0.111091	2.93693	1.70141	1.7004	1.89776	4.98068	5.18735	0.145127
arahy.Tifrunner.gnm2.ann1.YY2ATI	9.27857	7.95476	8.62543	9.07232	8.54247	9.54222	9.93818	9.09057	10.2772	7.15491	8.55896	7.79525
arahy.Tifrunner.gnm2.ann1.YY1YYX	0	0	0	0	0	0.068534	0	0.08978	0	0.206985	0.056823	0
arahy.Tifrunner.gnm2.ann1.YY1VWG	5.72193	5.24904	4.57631	8.0992	7.88897	6.34038	8.69748	10.91	10.5096	8.75652	6.22535	8.96705
arahy.Tifrunner.gnm2.ann1.YXZ2NC	0.037499	0.317952	0.174545	0.194981	0	0.427961	0.358349	0.192448	0.27759	0	0	0.225617
arahy.Tifrunner.gnm2.ann1.YXY0UL	0.065352	0.094993	0.043848	0.338332	0.195674	0.331515	0.085365	0.149822	0	0.170573	0.280536	0
arahy.Tifrunner.gnm2.ann1.YXXE35	0	0	0	0	0	0	0	0	0.131573	0	0	0.107699
arahy.Tifrunner.gnm2.ann1.YXX8CM	8.18323	7.49123	8.47271	6.4942	4.65718	10.0784	10.1407	7.69955	5.72542	6.21193	6.80318	10.2673
arahy.Tifrunner.gnm2.ann1.YXX0BK	8.3687	7.81227	6.23467	6.75576	8.23705	6.48235	6.08607	6.48758	6.22931	5.93308	6.61939	7.09442
arahy.Tifrunner.gnm2.ann1.YXV5G1	28.7034	21.789	28.0699	26.3688	18.4098	26.729	42.2605	31.1111	31.0644	28.5384	27.5184	16.8838
arahy.Tifrunner.gnm2.ann1.YXU9YV	110.219	52.077	121.988	23.6443	19.0307	506.042	357.951	131.049	119.371	42.8026	47.6534	186.598
arahy.Tifrunner.gnm2.ann1.YXU2X5	0	0.256489	0.571025	0	0.782189	0.649763	0	0	0.504418	0.623241	0.445247	0.436757
arahy.Tifrunner.gnm2.ann1.YXTM1W	0.437162	0.44505	0.495988	0.927196	0.252438	0.244716	0.667197	0.217968	0.350591	0.169176	0.100853	0
arahy.Tifrunner.gnm2.ann1.YXSX85	14.8415	13.4732	14.5526	14.3164	15.1481	15.5629	14.0391	15.091	16.5471	15.434	14.8417	13.2111
arahy.Tifrunner.gnm2.ann1.YXRF57	2.28425	2.02147	1.99077	0.297084	0.169722	2.31881	7.84609	1.2597	1.08288	1.10817	1.17923	3.71427
arahy.Tifrunner.gnm2.ann1.YXQT7A	0.088963	0.112689	0.307185	0.232068	0.408087	0.11194	0.034184	0.138347	0.081671	0.34456	0.082423	0.130939
arahy.Tifrunner.gnm2.ann1.YXPR95	1.68601	1.45688	1.58884	1.24995	1.28832	1.11898	2.70543	2.13552	2.39188	1.46822	1.17429	2.15104
arahy.Tifrunner.gnm2.ann1.YXI3SW	0.335695	0.100817	1.65965	0.248558	0.160441	0.118656	0.236597	1.26816	0.148644	0.302229	0.462637	0.117863
arahy.Tifrunner.gnm2.ann1.YXHH77	2.75466	2.36369	2.21312	3.46382	3.07431	3.70152	2.8494	3.50975	2.53487	3.54064	2.92379	3.26519
arahy.Tifrunner.gnm2.ann1.YXHF5Z	0.276282	0	0	0	0.543541	0	0.052509	0	0	0	0	0.099946
arahy.Tifrunner.gnm2.ann1.YXH0X8	1.9763	3.03632	2.26865	2.44395	2.7437	2.93046	2.3912	3.41144	3.2976	2.79949	2.41617	2.57327
arahy.Tifrunner.gnm2.ann1.YXGX3A	1.55726	1.20058	0.856264	0.160422	0.041325	6.29899	1.35818	0.461386	0.762959	0.342239	0.122167	9.50248
arahy.Tifrunner.gnm2.ann1.YXGI3Q	8.52209	8.32403	8.09876	8.13015	8.29471	8.36074	10.3135	9.91701	8.84183	8.09088	8.41487	7.3757
arahy.Tifrunner.gnm2.ann1.YXG4ST	1.06482	1.062	0.881641	2.265	2.7789	0.493354	0.38685	0.437718	0.432075	2.97092	1.01909	0.42504
arahy.Tifrunner.gnm2.ann1.YXCZ83	1.24045	1.43679	1.34692	1.15139	1.8134	1.82332	0.762991	1.19331	0.817637	1.00015	1.21294	1.2476
arahy.Tifrunner.gnm2.ann1.YXC49N	0	0	0	0	0.050069	0	0.041212	0	0	0.091114	0	0.027255
arahy.Tifrunner.gnm2.ann1.YXBR92	0	0	0	0	0	0	0	0	0.07676	0	0	0
arahy.Tifrunner.gnm2.ann1.YXB0UP	0	0.044157	0	0	0.085842	0	0	0	0	0	0	0
arahy.Tifrunner.gnm2.ann1.YX9VFC	1.47856	1.92108	1.25725	1.29613	1.19975	1.4358	2.43141	3.77574	2.63733	1.91469	2.76589	1.1412
arahy.Tifrunner.gnm2.ann1.YX95HC	0.740637	0.709033	0.67218	0.704617	0.526011	0.723546	0.481682	0.894813	0.633007	0.638396	0.539424	0.890289
arahy.Tifrunner.gnm2.ann1.YX8FPP	0.672385	0.267931	0.435679	0.355936	0.589705	1.06081	0	0.124897	0.417811	0.57135	0.372853	1.24293
arahy.Tifrunner.gnm2.ann1.YX7U7K	3.5819	2.74771	3.05817	4.4669	3.49234	3.51875	3.42529	3.94428	3.59686	3.26972	3.51158	3.16057
arahy.Tifrunner.gnm2.ann1.YX7HJZ	20.6967	0	0.001988	0	16.648	16.2897	22.4156	24.2093	0	0.453911	0	14.7233
arahy.Tifrunner.gnm2.ann1.YX753W	37.2847	35.3183	31.7736	37.2286	34.6688	45.3285	37.2532	40.5338	40.1682	34.9468	33.611	42.8983
arahy.Tifrunner.gnm2.ann1.YX70Z8	1.67235	2.24783	1.95537	3.22776	6.45493	1.03446	1.67542	1.45699	1.91039	1.61932	1.97478	1.17891
arahy.Tifrunner.gnm2.ann1.YX6J26	14.1574	10.7893	8.20797	7.27425	5.75622	6.90569	16.4626	18.5129	16.299	12.388	10.2143	7.09031
arahy.Tifrunner.gnm2.ann1.YX69JE	19.0735	22.0418	18.5406	15.2114	15.9819	13.6658	19.8459	20.5768	24.4575	16.8616	17.1225	11.1506
arahy.Tifrunner.gnm2.ann1.YX67LP	5.97442	5.66518	3.94839	8.61928	8.21591	5.16103	4.03283	5.15592	5.33485	7.83715	6.35795	4.58534
arahy.Tifrunner.gnm2.ann1.YX4J0R	8.05266	5.78801	6.08584	4.98791	3.54858	3.36216	6.51878	7.96974	7.29489	4.64239	4.42611	3.10658
arahy.Tifrunner.gnm2.ann1.YX4IN3	7.57173	5.90577	4.51002	6.59132	3.76067	1.751	22.009	26.0864	19.5159	13.9099	15.5225	3.59338
arahy.Tifrunner.gnm2.ann1.YX4B4M	5.85217	4.74796	4.64962	4.30871	4.14066	5.95277	5.52747	5.71497	4.68482	5.85141	5.0788	4.97432
arahy.Tifrunner.gnm2.ann1.YX3SGW	1.37362	1.88912	1.45092	1.22972	1.48269	1.27968	2.08951	2.82633	2.37032	2.19718	1.76067	1.58804
arahy.Tifrunner.gnm2.ann1.YX3IJQ	5.74108	6.74708	4.95259	6.23067	10.9207	5.618	3.7664	4.06671	4.57827	5.75551	4.45922	6.54296
arahy.Tifrunner.gnm2.ann1.YX3ICE	1.8982	1.79973	1.47659	1.75261	2.28303	1.7612	0.847709	1.19625	1.59881	1.15131	1.92361	1.43034
arahy.Tifrunner.gnm2.ann1.YX38R0	2.78047	2.7691	3.08818	2.75699	2.73655	6.03407	2.77557	3.24004	2.6931	3.06815	3.41047	6.19175
arahy.Tifrunner.gnm2.ann1.YX38EM	17.057	21.3336	21.51	20.344	17.4969	17.5166	20.3155	20.5059	21.9284	24.5531	21.8818	19.6023
arahy.Tifrunner.gnm2.ann1.YX2WX2	22.2889	22.0298	21.2765	17.2815	19.0721	17.7626	28.4991	31.7653	34.2577	24.4044	20.5832	20.4544
arahy.Tifrunner.gnm2.ann1.YX0GAM	2.08099	2.96275	3.8885	3.10377	1.52042	3.55675	4.46173	3.34789	2.52621	2.89018	2.06367	3.54202
arahy.Tifrunner.gnm2.ann1.YWY61J	0.04256	0.026544	0.094042	0	0	0.064712	0.14492	0.344237	0.141236	0.040239	0.224887	0.051322
arahy.Tifrunner.gnm2.ann1.YWY5YF	1.60601	2.30389	1.49182	1.39019	1.64171	0.808119	0.729264	1.5871	1.53803	1.63819	1.52529	1.592
arahy.Tifrunner.gnm2.ann1.YWW6BT	0.051593	0	0	0	0	0	0	0	0	0	0	0
arahy.Tifrunner.gnm2.ann1.YWW12F	8.05059	8.08447	7.19048	7.88486	7.8868	9.50197	8.5189	8.62812	7.61226	7.1686	8.70822	8.39332
arahy.Tifrunner.gnm2.ann1.YWVW6N	0	0	0	0	0	0.386384	0	0	0.412512	0.863807	0	0
arahy.Tifrunner.gnm2.ann1.YWV6LC	0.768772	0.599394	1.00165	1.57927	0.527469	1.30382	1.15321	0.965888	2.17888	0.993476	0.758952	0.513655
arahy.Tifrunner.gnm2.ann1.YWUF76	13.7127	10.1853	9.70427	8.50654	6.00906	8.78198	6.25461	6.47102	6.76421	4.79808	5.17312	3.20023
arahy.Tifrunner.gnm2.ann1.YWUC8U	0	0	0	0.385006	0.044818	0.237235	0.19414	0	0.052844	0	0.183246	0
arahy.Tifrunner.gnm2.ann1.YWTZ6Y	6.34839	8.26433	8.83446	7.51728	8.79823	8.90945	7.80269	9.66458	9.42612	8.58394	10.2365	8.7366
arahy.Tifrunner.gnm2.ann1.YWPQ0A	7.43018	7.61271	6.60472	8.28072	9.87175	7.78375	7.45892	9.49454	8.60806	8.86983	6.99492	6.86613
arahy.Tifrunner.gnm2.ann1.YWP64R	29.3929	30.4215	24.2438	27.8477	12.8225	28.6287	54.3641	78.1169	67.4917	50.4824	47.7899	21.6585
arahy.Tifrunner.gnm2.ann1.YWP2KZ	1.28581	0.654024	0.954862	0.522482	1.74017	0.543524	0.607574	0.834796	0.934532	0.900972	0.803869	1.79131
arahy.Tifrunner.gnm2.ann1.YWNN2V	0.068417	0.243806	0	0.096236	0.065514	0.048799	0.182864	0.174864	0.284702	0.254634	0	0.115262
arahy.Tifrunner.gnm2.ann1.YWKZ8I	34.4486	32.1867	27.0354	29.1526	25.9331	25.5717	31.7852	32.2521	29.1984	29.829	32.0895	26.361
arahy.Tifrunner.gnm2.ann1.YWJ1Q3	12.2043	11.3234	10.4465	12.4859	14.558	8.74191	12.3165	13.8189	16.6474	14.8631	14.2642	8.86973
arahy.Tifrunner.gnm2.ann1.YWII14	0.383803	1.97672	0.532785	0.354265	0.598606	0	1.63526	2.01715	4.82451	2.5181	0.78548	0.179906
arahy.Tifrunner.gnm2.ann1.YWH2YP	5.41429	3.05602	7.49306	15.4908	43.8457	4.79822	0.580325	0.183279	0.313207	6.96542	1.84027	4.01008
arahy.Tifrunner.gnm2.ann1.YWG9MJ	0.516712	0.881405	0.655254	0.980402	1.01226	0.643787	0.758101	1.05887	0.801912	1.27214	0.881927	0.979916
arahy.Tifrunner.gnm2.ann1.YWE2CT	2.37322	1.0914	1.39361	2.44867	1.79548	2.56777	9.18035	8.33238	7.15825	6.88029	7.38253	4.03592
arahy.Tifrunner.gnm2.ann1.YWCG9K	0	0	0	0	0	0	0	0	0	0	0	0.056237
arahy.Tifrunner.gnm2.ann1.YWBP0Q	0.278512	0.112127	0.049502	0	0.323124	0.083929	0.471902	0.345141	0	0.286536	0.156271	0
arahy.Tifrunner.gnm2.ann1.YWBJ1A	5.94466	4.04278	4.7028	4.76396	2.46623	4.85064	4.46146	4.30311	3.4891	2.43319	4.10857	2.77375
arahy.Tifrunner.gnm2.ann1.YW8AP0	11.4483	9.64119	9.18716	11.6017	11.5339	10.8169	9.02329	9.24553	7.351	11.1574	10.175	10.1979
arahy.Tifrunner.gnm2.ann1.YW8AM8	0.495025	0.863246	1.22548	0.194474	0.575593	1.57235	0.985375	0.854555	1.74424	0.780973	0.691397	1.24306
arahy.Tifrunner.gnm2.ann1.YW7PU2	0.666355	0.89887	1.0986	1.14158	1.21321	0.945276	1.39361	1.28518	1.03966	1.38488	1.33717	1.36021
arahy.Tifrunner.gnm2.ann1.YW7MJY	2.97208	2.68085	2.46742	2.28785	3.07639	2.03828	3.23588	3.38495	3.6461	3.38145	2.71833	2.86937
arahy.Tifrunner.gnm2.ann1.YW5T73	7.73365	8.65212	7.39538	6.6019	3.03201	6.6533	9.21472	6.97476	7.80821	5.44435	6.77799	2.61165
arahy.Tifrunner.gnm2.ann1.YW5LIS	111.561	134.025	147.951	153.508	238.198	123.757	103.129	107.679	106.038	166.207	139.657	163.274
arahy.Tifrunner.gnm2.ann1.YW42SM	20.895	17.0747	16.8182	19.0689	16.74	17.5115	16.6049	16.8992	13.9551	22.4318	17.614	20.541
arahy.Tifrunner.gnm2.ann1.YW30D2	0	0.283321	0.187984	0.069718	0.059865	0.118588	0.023225	0.126492	0.154434	0.098196	0.093545	0.46816
arahy.Tifrunner.gnm2.ann1.YW2UEY	26.5372	21.1343	22.2154	22.4459	28.973	31.2606	14.3006	17.282	21.8411	24.9302	26.4592	17.6489
arahy.Tifrunner.gnm2.ann1.YW2RJ0	12.8733	12.0213	14.7245	11.7288	13.0183	8.63667	3.62423	3.15985	2.00408	4.17713	9.19893	10.2894
arahy.Tifrunner.gnm2.ann1.YW25AB	0.290963	0.254986	0.026097	0.056572	0.044674	0.267054	0	0.13483	0.027816	0.188075	0.131467	0.100369
arahy.Tifrunner.gnm2.ann1.YW1YRK	4.74772	5.98583	5.2086	4.60248	4.81451	4.50065	3.5957	5.46436	5.81676	4.76161	4.43484	4.67775
arahy.Tifrunner.gnm2.ann1.YW1VBX	0.182463	0	0	0	0	0	0	0.051468	0	0	0.165846	0
arahy.Tifrunner.gnm2.ann1.YW1SJ5	45.6386	53.4893	54.1711	48.1339	54.8911	43.7407	48.1935	50.5303	47.9369	53.7097	53.9027	51.1951
arahy.Tifrunner.gnm2.ann1.YW1L0I	8.7475	6.77311	4.67997	1.25385	0.552007	2.57294	18.4518	17.2115	12.0034	5.53116	2.23068	1.20592
arahy.Tifrunner.gnm2.ann1.YW1KJA	4.75233	4.14639	5.32219	4.53588	6.49007	6.74683	5.80516	8.2406	8.58601	5.98395	5.50158	7.53904
arahy.Tifrunner.gnm2.ann1.YW0R51	7.48714	11.2863	8.38144	8.40277	8.98031	6.58422	7.38787	12.0646	16.954	10.1624	13.2255	6.53432
arahy.Tifrunner.gnm2.ann1.YW08C0	15.6569	15.8869	15.5356	15.3828	18.8537	14.7361	15.624	16.9008	14.1329	16.9116	18.4129	19.1047
arahy.Tifrunner.gnm2.ann1.YVZ5IL	52.2178	0.043373	0	55.9641	0	42.7194	52.7082	59.8137	0.097304	65.0682	54.7309	0.33231
arahy.Tifrunner.gnm2.ann1.YVZ59D	70.6809	76.5461	79.1312	78.6859	106.088	87.2266	75.4026	74.6287	71.9077	90.3754	101.193	116.857
arahy.Tifrunner.gnm2.ann1.YVY8FL	0.674907	0.89908	0.546066	0.610939	0.513998	0.325273	0.912712	0.39077	0.585404	0.237702	1.0494	0.232231
arahy.Tifrunner.gnm2.ann1.YVXW4C	0.898966	1.18174	0.961012	1.31447	1.12685	0	1.74193	1.59466	1.44429	1.42803	0	0
arahy.Tifrunner.gnm2.ann1.YVU30U	1.59245	2.29303	2.61051	1.89135	2.45617	1.47649	1.79269	2.44403	2.5368	2.3032	1.94809	1.89071
arahy.Tifrunner.gnm2.ann1.YVTC7U	0.645189	0.854961	0.916803	0.898907	0.827831	0.765785	0.464378	0.480382	0.567856	0.635606	0.770308	0.596353
arahy.Tifrunner.gnm2.ann1.YVS4XZ	1.3056	0.0359	1.42095	0	1.31388	0	0.055052	0.083641	0.088577	2.17667	0.690826	0.209534
arahy.Tifrunner.gnm2.ann1.YVP805	3.01356	3.10355	1.35495	1.67549	0.827679	1.84098	2.09553	3.41559	1.81532	1.57095	1.6588	1.59916
arahy.Tifrunner.gnm2.ann1.YVP0PI	0.605174	0.675781	0.797045	0.967721	0.533074	0.311411	1.57052	1.56756	2.1972	0.896358	0.832367	0.421933
arahy.Tifrunner.gnm2.ann1.YVH9GL	0.135077	0.119504	0	0	0.081357	0.062145	1.07242	0.65763	1.54887	0.082428	0.214832	0.077779
arahy.Tifrunner.gnm2.ann1.YVG8Z4	0	0	0	0	0	0	0.124198	0	0.110169	0	0	0
arahy.Tifrunner.gnm2.ann1.YVFI37	2.28826	2.65679	3.2143	4.72093	2.96915	2.54156	2.13805	2.82643	3.06745	4.23687	3.89241	1.99741
arahy.Tifrunner.gnm2.ann1.YVF32X	1.36604	1.90465	1.94349	1.5117	1.31413	1.20024	1.24372	2.60567	3.39634	1.65856	2.02191	0.943121
arahy.Tifrunner.gnm2.ann1.YVET13	12.1826	12.8881	13.3968	14.7616	14.4058	15.3641	12.5233	11.9832	12.0824	12.0635	13.1179	14.8901
arahy.Tifrunner.gnm2.ann1.YVA47Q	0.10023	0.303639	0	0.152773	0	0.238866	0.73989	0.734932	0.747655	0.301489	0.506053	0.143731
arahy.Tifrunner.gnm2.ann1.YV8VHR	10.0516	2.81486	3.00622	8.467	8.9846	7.88433	0.156213	13.5425	6.85747	10.0929	10.8557	6.25918
arahy.Tifrunner.gnm2.ann1.YV81B1	0.967387	1.27707	1.04592	1.52284	1.25203	1.21953	1.08725	1.35477	1.60005	1.23635	0.965738	1.17887
arahy.Tifrunner.gnm2.ann1.YV6W0W	5.43109	6.46523	4.56302	6.67448	8.57186	4.40168	5.90877	6.47166	7.57892	7.95027	6.32881	6.4995
arahy.Tifrunner.gnm2.ann1.YV67XB	0	0.047993	0	0	0	0	0	0	0.176363	0	0	0.044356
arahy.Tifrunner.gnm2.ann1.YV5C93	0.762981	0.984264	1.12741	0.907005	1.56398	1.32826	0.509894	1.07361	0.676905	1.11763	0.894533	1.89718
arahy.Tifrunner.gnm2.ann1.YV4Q3G	17.6144	16.3512	17.705	22.2044	26.1699	22.5642	15.7636	19.8971	16.2814	20.9397	22.1117	23.355
arahy.Tifrunner.gnm2.ann1.YV33P0	199.413	212.962	219.645	210.484	206.365	209.914	190.564	198.864	176.234	231.049	224.534	243.757
arahy.Tifrunner.gnm2.ann1.YV310H	0	0	0.032388	0	0	0	0	0	0.063034	0	0	0
arahy.Tifrunner.gnm2.ann1.YV2IKS	2.12599	1.47285	2.01008	0.801567	0.566563	1.66298	3.8255	2.15717	3.08755	1.68466	2.23886	1.6887
arahy.Tifrunner.gnm2.ann1.YV18TB	31.3742	35.9095	32.2494	36.2696	35.5999	35.8278	35.1006	40.2455	44.1627	49.5346	35.2295	38.8199
arahy.Tifrunner.gnm2.ann1.YUWQ2H	11.9395	12.7733	15.0662	17.1339	15.0279	14.0044	12.8725	13.4555	14.0469	16.6781	14.385	17.3605
arahy.Tifrunner.gnm2.ann1.YUWP8F	0.253153	0.129123	0.110542	0.165037	0.147619	0.364436	0.327354	0.249197	0.323073	0.264296	0.149482	0.318325
arahy.Tifrunner.gnm2.ann1.YUW7Y0	4.88479	5.13423	3.20506	6.39416	14.5927	2.51058	2.96901	2.55946	3.07283	4.92343	4.30431	3.66554
arahy.Tifrunner.gnm2.ann1.YUMR6G	9.23068	6.29331	6.14315	6.68135	9.34664	5.24415	8.9621	7.5538	9.1311	8.06545	7.806	10.4551
arahy.Tifrunner.gnm2.ann1.YUM5CF	5.8907	3.91434	3.88668	8.7739	8.51262	8.48916	3.18139	4.11829	2.50019	12.5089	8.68522	9.81446
arahy.Tifrunner.gnm2.ann1.YULU3C	0	0	0	0	0	0.064633	0	0	0	0	0	0
arahy.Tifrunner.gnm2.ann1.YUL6YW	5.2151	3.7168	2.10223	3.67259	0.913974	16.5328	3.81087	1.45322	1.5221	0.332437	1.21521	5.68736
arahy.Tifrunner.gnm2.ann1.YUJY33	23.6447	21.8833	21.596	21.7046	22.2081	18.8591	22.2657	22.8527	24.1182	19.21	20.7776	19.3937
arahy.Tifrunner.gnm2.ann1.YUGY0X	4.253	5.69939	5.83634	4.51651	4.94461	4.37607	4.2585	4.89667	5.67537	4.61766	5.71924	3.56624
arahy.Tifrunner.gnm2.ann1.YUGK7S	0.086206	0.06089	0.356381	0.190454	0.189676	0.122872	0.059928	0.138042	0.03388	0.157755	0.08835	0.047081
arahy.Tifrunner.gnm2.ann1.YUG4Q7	1.04438	2.12776	1.32119	0.886219	2.12713	0.912851	0.738433	1.12673	1.76201	0.711899	1.31728	1.2947
arahy.Tifrunner.gnm2.ann1.YUD80W	2.82985	2.20942	3.46772	3.88376	2.66799	4.42737	3.59955	4.1622	3.56813	1.96758	3.26787	2.56309
arahy.Tifrunner.gnm2.ann1.YUC9G4	0	0	0	0	0	0	0	0	0	0.09324	0	0
arahy.Tifrunner.gnm2.ann1.YUC3W2	9.57307	9.15131	7.88951	7.91493	7.36984	9.84182	10.5107	10.6965	11.2065	7.74785	9.75858	7.08825
arahy.Tifrunner.gnm2.ann1.YUBK9J	7.13183	7.97963	10.1512	6.08551	5.86417	6.42639	4.25207	6.63918	6.55879	5.75021	6.32692	4.79145
arahy.Tifrunner.gnm2.ann1.YUA9S2	15.4088	16.02	15.9784	18.0097	11.8937	15.5866	19.1089	21.2026	17.4102	14.0797	16.7912	12.9017
arahy.Tifrunner.gnm2.ann1.YUA0Y6	17.1355	25.2527	12.3103	6.82835	18.4765	12.7332	9.33799	5.06295	30.0148	1.29543	2.25057	13.6237
arahy.Tifrunner.gnm2.ann1.YU9W9A	5.53479	5.29776	6.88382	5.52396	4.75787	5.91308	10.5249	10.7846	11.8639	10.4094	6.98802	7.92957
arahy.Tifrunner.gnm2.ann1.YU9TRY	4.05767	4.03351	4.00023	4.12522	2.98969	3.45632	4.10337	4.27711	3.98692	3.73376	3.31354	2.59432
arahy.Tifrunner.gnm2.ann1.YU9IEB	9.43035	9.6815	11.8858	12.0088	10.9729	10.8538	9.84	12.671	11.8162	13.1106	11.5597	11.6004
arahy.Tifrunner.gnm2.ann1.YU8K39	0.446998	0.465843	0.730033	0.48541	0.645774	1.13902	0.617077	0.617651	0.943377	0.447939	1.12259	2.45077
arahy.Tifrunner.gnm2.ann1.YU644E	13.8697	10.7751	12.6718	10.992	9.9461	13.1325	14.7571	15.6142	12.9337	13.9374	11.3774	14.2309
arahy.Tifrunner.gnm2.ann1.YU5GZ6	12.0066	10.7235	10.9585	8.90415	8.21395	9.71726	6.8258	5.34607	4.37288	5.45295	5.15708	7.54012
arahy.Tifrunner.gnm2.ann1.YU4B4W	3.14762	3.42543	3.13078	2.45896	3.52645	2.89343	2.11955	2.67678	2.70127	2.96191	2.3737	2.64595
arahy.Tifrunner.gnm2.ann1.YU479Z	2.02773	1.99754	1.77401	1.62793	2.19059	2.16951	2.03445	1.58737	2.54863	2.75114	2.10364	2.59964
arahy.Tifrunner.gnm2.ann1.YU3LHJ	0	0.358974	0.36872	0.042957	0.264986	0	0.041638	0.044592	0.298757	0	0.08247	0.122503
arahy.Tifrunner.gnm2.ann1.YU3HKG	2.30661	2.13843	2.02446	2.41004	2.17966	2.80184	3.15079	2.83391	2.66657	2.15455	2.17466	2.00792
arahy.Tifrunner.gnm2.ann1.YU35ML	5.61486	4.49097	5.33867	4.81228	4.57626	7.61043	7.13057	5.1048	3.70578	4.54999	4.85851	4.80989
arahy.Tifrunner.gnm2.ann1.YU2Z9Z	0	0.041012	0	0	0	0	0	0	0	0	0	0
arahy.Tifrunner.gnm2.ann1.YU1WDM	8.21147	7.56079	7.14129	7.34499	8.51746	8.07967	7.21066	8.24584	7.84105	8.77907	7.67723	7.61846
arahy.Tifrunner.gnm2.ann1.YTZS8L	10.7186	0.053629	0	10.5688	9.3867	0.045907	9.61063	9.68731	9.26506	8.78973	10.1663	0.038093
arahy.Tifrunner.gnm2.ann1.YTZQ7N	0	0	0	0	0	0	0	0.027878	0.073794	0	0	0
arahy.Tifrunner.gnm2.ann1.YTZ5F3	9.89208	10.2493	7.6735	9.95192	9.86682	8.23534	8.20121	8.45975	9.5366	8.03574	9.46196	11.2544
arahy.Tifrunner.gnm2.ann1.YTYT3H	9.34758	9.89271	9.48504	19.746	8.13967	12.5705	10.0234	8.43542	10.1522	11.8433	10.0791	10.3913
arahy.Tifrunner.gnm2.ann1.YTYD5C	7.012	4.70788	8.17856	9.80015	10.7143	21.566	7.00134	5.46991	4.95362	44.2055	9.64728	5.22233
arahy.Tifrunner.gnm2.ann1.YTW6SU	0.222561	0.155544	0.151092	0	0.21767	0.051953	0	0	0.053387	0.145099	0.052947	0.206359
arahy.Tifrunner.gnm2.ann1.YTUI1C	5.91809	6.3961	3.73541	3.30813	4.25619	3.0909	6.34004	5.42364	6.27363	6.35377	4.22494	5.77897
arahy.Tifrunner.gnm2.ann1.YTT6SR	0.128114	0.068389	0.146895	0.067611	0	0.293318	0.144029	0.028088	0.222077	0	0.052129	0.142235
arahy.Tifrunner.gnm2.ann1.YTP6RZ	0.322829	0.827696	0.315634	0.206828	1.10722	0.90723	0.417101	0.445683	0.237213	0.439046	0.250675	0.298457
arahy.Tifrunner.gnm2.ann1.YTN4Z3	4.32164	4.69854	5.84454	5.64293	5.6085	4.63127	4.44991	5.58815	6.10263	5.10276	6.20334	4.54838
arahy.Tifrunner.gnm2.ann1.YTK8KP	10.0361	7.58144	10.1821	1.86115	1.29155	5.25964	12.4374	7.47116	8.12342	2.13581	2.1698	3.86618
arahy.Tifrunner.gnm2.ann1.YTB47M	0.200641	0.11971	0.068364	0.357602	0.156078	0.22739	0	0.03931	0.003528	0	0.199806	0.204318
arahy.Tifrunner.gnm2.ann1.YTA3II	6.80298	7.16471	8.2914	6.15079	8.93632	6.95633	7.43549	8.1863	8.66394	5.80735	7.3024	8.37585
arahy.Tifrunner.gnm2.ann1.YT9B61	1.25432	1.735	2.51647	1.34079	1.24647	2.13828	1.78049	4.27156	1.80027	1.90945	2.30205	2.62321
arahy.Tifrunner.gnm2.ann1.YT8U7M	3.45289	2.95391	2.9226	2.84353	2.70258	2.52176	4.19526	3.8467	4.42378	3.17457	3.20012	2.47076
arahy.Tifrunner.gnm2.ann1.YT5F2Q	2.07509	2.12469	1.63661	2.51128	3.11819	1.56219	3.09617	3.57265	4.9161	1.36189	2.8835	2.8447
arahy.Tifrunner.gnm2.ann1.YT3TY8	26.246	23.7853	28.6898	23.5071	25.7146	38.5936	26.5807	16.7814	16.7958	20.4886	19.6372	27.6607
arahy.Tifrunner.gnm2.ann1.YT2ZVF	2.73183	3.29426	2.46544	3.08763	3.62681	2.52112	2.55588	2.49572	3.60226	3.54224	3.52964	2.69756
arahy.Tifrunner.gnm2.ann1.YT22YU	0.479434	0.592657	0.660696	0.858178	0	0.594397	0.333076	0.388797	0	0.42795	1.41538	0.976201
arahy.Tifrunner.gnm2.ann1.YT1TR2	0	0.229137	0	0	0.08347	0	0	0.154514	0.458679	0	0	0
arahy.Tifrunner.gnm2.ann1.YT02HX	16.8585	16.8348	17.142	14.3927	15.4719	23.1273	20.2805	16.8552	17.4898	17.3052	14.3234	25.249
arahy.Tifrunner.gnm2.ann1.YSX6Q2	14.6484	15.6415	13.1759	13.4157	14.6522	13.1039	17.2394	17.669	17.735	18.879	16.6301	16.2668
arahy.Tifrunner.gnm2.ann1.YSVF0U	0.340427	0.149632	0.342292	0.331984	0.483773	0.321815	0.310714	0.48164	0.435121	0.246774	0.359507	0.823999
arahy.Tifrunner.gnm2.ann1.YSTI3C	0	0.151803	0.281361	0.158066	0.122986	0	0.178395	0.102532	0	0	0.364637	0
arahy.Tifrunner.gnm2.ann1.YST6Y9	0	0.731036	0.729364	0.167723	0	0	0	0.480966	0.58703	0	0.195961	0.653403
arahy.Tifrunner.gnm2.ann1.YST1YA	25.6575	29.1558	32.9498	32.3896	45.0327	32.9583	25.1806	30.039	23.2071	31.5874	33.2032	40.2075
arahy.Tifrunner.gnm2.ann1.YSSX7I	11.3552	11.3673	11.0506	11.135	9.6672	9.45492	9.98798	12.7907	14.2768	11.7994	10.3331	8.50349
arahy.Tifrunner.gnm2.ann1.YSS1PU	0	0.060043	0	0.232985	0	0	0	0.211624	0.561331	0	0.07809	0
arahy.Tifrunner.gnm2.ann1.YSQ5WX	3.00159	4.24423	3.6772	3.68064	2.50147	1.81373	3.4744	5.86635	6.14088	6.38943	3.83196	3.39522
arahy.Tifrunner.gnm2.ann1.YSN9W3	25.4118	50.6393	23.7656	58.532	51.0853	62.8482	33.2543	37.5364	23.994	59.9137	55.1355	47.2328
arahy.Tifrunner.gnm2.ann1.YSN97R	0.568172	0.967847	0.092407	0.163523	0	0	0	0.190967	0.078795	0.807933	0.187233	0.048555
arahy.Tifrunner.gnm2.ann1.YSLF5V	2.91946	4.16816	4.91016	7.34846	6.26739	5.8557	2.79117	3.77081	2.90587	6.39518	4.82993	6.63871
arahy.Tifrunner.gnm2.ann1.YSKQ4D	12.4036	8.96173	11.3073	13.203	9.74557	12.5998	18.9639	17.412	17.1751	16.3378	17.5459	14.259
arahy.Tifrunner.gnm2.ann1.YSIB0W	0.010747	0.096003	0.010105	0.022351	0.042224	0.065153	0.044824	0	0.025131	0	0.053639	0.053236
arahy.Tifrunner.gnm2.ann1.YSI1NX	0	0	0	0	0	0	0	0	0	0.029355	0	0
arahy.Tifrunner.gnm2.ann1.YSI06R	4.46552	4.58967	4.58306	3.4667	3.37243	2.61739	5.22836	5.49134	5.61816	2.71439	3.11239	3.01474
arahy.Tifrunner.gnm2.ann1.YSFD3L	2.57908	1.90878	2.44255	2.06423	2.30698	4.89933	5.96958	4.58661	4.94573	3.23906	2.35893	4.34344
arahy.Tifrunner.gnm2.ann1.YSF7P1	0	0	0	0	0	0.033934	0	0	0	0.069744	0	0.062849
arahy.Tifrunner.gnm2.ann1.YSEA5L	17.6698	5.2064	12.7506	0.870421	0.597858	76.4791	44.4699	12.7709	5.53209	1.06924	1.31347	37.2915
arahy.Tifrunner.gnm2.ann1.YSDC3Q	35.5254	37.8479	35.3628	31.0603	31.9298	34.3629	54.8109	55.5683	62.0578	36.3174	30.8519	35.4582
arahy.Tifrunner.gnm2.ann1.YSB5JQ	1.7761	0	3.12969	2.67812	0	3.37534	1.11399	2.38759	1.83429	4.82387	3.08573	4.90892
arahy.Tifrunner.gnm2.ann1.YS9MQU	0.261063	0.619194	0.302252	0.413183	0.122016	0.245953	0.843303	0.469492	1.83792	0.36708	0.195475	0.329644
arahy.Tifrunner.gnm2.ann1.YS88LH	0	0	0	0	0	0.343267	0	0	0	0	0	0
arahy.Tifrunner.gnm2.ann1.YS7E3I	1.0945	1.23624	1.10814	0.67923	0.827448	0.806039	2.53479	2.21821	2.30552	0.641389	1.00553	1.31132
arahy.Tifrunner.gnm2.ann1.YS7DWM	3.59225	2.03999	4.03894	5.84316	10.2031	0	0.426718	8.51321	0	9.04646	9.16103	13.6636
arahy.Tifrunner.gnm2.ann1.YS6PIM	17.2093	12.4286	8.2143	8.30863	3.0266	15.0507	17.66	9.16149	11.1497	4.72248	6.2253	19.3251
arahy.Tifrunner.gnm2.ann1.YS6FHA	0.067801	0.195524	0	0.093081	0	0	0.042264	0.076498	0.025388	0	0.040549	0.09134
arahy.Tifrunner.gnm2.ann1.YS6756	0	0.413043	0.63129	0	0.37868	0.31265	0.255592	0.262971	0.484895	0.455467	0.275708	0.426558
arahy.Tifrunner.gnm2.ann1.YS5TEC	6.0784	8.77505	8.48444	3.36015	3.28769	7.14076	7.65065	6.71615	9.92182	5.95883	6.2861	6.12777
arahy.Tifrunner.gnm2.ann1.YS5S6S	22.5425	26.0459	35.5823	35.2861	36.915	24.097	15.4156	9.31155	6.88725	18.721	24.1213	20.1653
arahy.Tifrunner.gnm2.ann1.YS4MRY	1.50731	1.85834	1.80595	2.07416	1.62816	0.9691	1.44627	2.63004	3.42905	1.87506	2.36496	1.93939
arahy.Tifrunner.gnm2.ann1.YS4IQ1	0.139129	0	0.01762	0.031402	0.127161	0	0.125949	0.114091	0.299498	0	0.09043	0
arahy.Tifrunner.gnm2.ann1.YS3ZND	0	0	0	0	0	0	0.073037	0	0	0	0	0
arahy.Tifrunner.gnm2.ann1.YS1RTV	7.65179	8.81484	9.44772	10.1029	17.6454	11.7132	5.20809	5.95744	6.64258	9.94349	11.575	11.1305
arahy.Tifrunner.gnm2.ann1.YS1HQ5	11.2375	9.92832	11.9041	10.2102	9.77831	9.75587	10.1502	10.8799	10.4677	12.3226	8.54994	11.0607
arahy.Tifrunner.gnm2.ann1.YS0GDU	3.31286	3.58468	3.02605	3.29474	3.84676	3.37355	2.62702	3.27273	2.68851	2.65462	2.90215	2.81129
arahy.Tifrunner.gnm2.ann1.YRY7W4	5.60239	6.02095	5.3992	6.03345	6.7268	4.4283	5.09814	5.42398	5.24088	4.37054	5.22729	4.47081
arahy.Tifrunner.gnm2.ann1.YRX3D0	2.15893	2.21562	3.14942	2.63218	1.06488	2.34687	2.04381	1.6466	2.31617	1.79104	2.58564	2.79682
arahy.Tifrunner.gnm2.ann1.YRV6S7	3.95421	4.90628	5.95881	6.11532	6.3515	7.40807	5.49404	5.52	6.41896	8.68626	6.60019	7.26151
arahy.Tifrunner.gnm2.ann1.YRV0GJ	1.71709	2.12317	2.19836	4.97297	3.1799	12.4014	2.77305	2.18699	3.60147	4.80413	3.89284	6.8743
arahy.Tifrunner.gnm2.ann1.YRUX68	0	0.035418	0.092579	0.102392	0.106299	0.092261	0.077003	0	0	0.030929	0	0.048775
arahy.Tifrunner.gnm2.ann1.YRTL7F	0.555761	0.229459	0.068004	0.527655	0.097754	0.36052	0.680457	0.603727	0.945672	0.391603	0.984544	0.117443
arahy.Tifrunner.gnm2.ann1.YRQ04X	56.4709	47.8194	55.2077	48.0839	47.8788	80.3305	76.9417	65.7126	65.395	51.396	49.8727	66.9023
arahy.Tifrunner.gnm2.ann1.YRN4PU	0.148639	0.022675	0.345053	0.360969	0.198866	0.247974	0.722961	1.46163	1.6848	0.534845	0.239244	0.534082
arahy.Tifrunner.gnm2.ann1.YRMJ3W	13.2144	14.1754	13.9119	15.0597	15.0132	12.8907	13.8151	14.149	14.559	14.3966	14.4145	15.408
arahy.Tifrunner.gnm2.ann1.YRM394	0.402723	0.295553	0.255463	0.423012	0.420317	0.383929	0.48809	0.430501	0.728965	0.513137	0.662549	0.995739
arahy.Tifrunner.gnm2.ann1.YRLX64	0.040923	0	0	0	0	0.032838	0.03578	0.027611	0.122426	0	0.094266	0.055141
arahy.Tifrunner.gnm2.ann1.YRL8R4	17.7546	17.7497	14.144	17.7531	21.3227	14.9005	10.7391	12.2966	13.0241	10.4338	13.7314	16.3515
arahy.Tifrunner.gnm2.ann1.YRL4N9	0	0	0	0.019811	0	0	0	0	0	0	0	0
arahy.Tifrunner.gnm2.ann1.YRK7KB	16.0196	23.275	20.5993	23.2264	21.2852	19.4027	18.101	16.8161	14.8693	22.3888	22.7996	21.8562
arahy.Tifrunner.gnm2.ann1.YRJ7XY	0	0.093147	0.162499	0.269576	0.093108	0	0	0	0.043251	0.047766	0	0.085801
arahy.Tifrunner.gnm2.ann1.YRJ5WN	1.38952	0.826045	0.749961	1.14393	1.78128	2.95671	0.67386	1.78433	1.46123	1.69949	1.55139	2.56455
arahy.Tifrunner.gnm2.ann1.YRJ0LE	22.5691	31.9944	21.1151	19.0457	19.4068	10.2856	23.2379	36.2699	41.528	12.8349	22.9494	17.8122
arahy.Tifrunner.gnm2.ann1.YRI3HS	11.4865	0	0	9.64902	0	9.99268	14.1864	17.212	0	13.2878	11.8059	0.203335
arahy.Tifrunner.gnm2.ann1.YRF88J	0	11.4624	9.44827	5.08475	7.6432	19.5893	14.2593	4.61448	0	2.93535	2.41408	13.8246
arahy.Tifrunner.gnm2.ann1.YREA25	5.84631	5.8533	5.40279	4.86411	4.48615	5.09201	4.67291	6.36941	6.77984	5.01447	4.95008	3.91767
arahy.Tifrunner.gnm2.ann1.YRC4PH	0.791592	0.324019	0.216651	0.94571	0.425573	0.777658	0.907109	0.554302	0.285018	1.10696	1.18321	1.52399
arahy.Tifrunner.gnm2.ann1.YR9HNH	0	0	0.075588	0	0	0.099264	0	0	0	0	0	0
arahy.Tifrunner.gnm2.ann1.YR7V3X	0.052479	0.028129	0.058674	0.054211	0	0.028074	0.026267	0.104008	0.223179	0.105456	0	0
arahy.Tifrunner.gnm2.ann1.YR7R6W	4.1787	4.76479	4.98981	5.73202	5.25387	4.60654	5.42342	6.63073	5.36104	5.7176	4.75326	4.54465
arahy.Tifrunner.gnm2.ann1.YR7HYJ	0.880669	0.77482	0.71694	0.764742	0.143659	0.263722	0.75911	0	0.372602	0.6313	0.671025	0
arahy.Tifrunner.gnm2.ann1.YR6PCG	3.12696	0	0	2.82412	0	2.88797	2.55535	1.95467	0	4.96006	4.50392	0
arahy.Tifrunner.gnm2.ann1.YR3A5K	10.5243	12.0298	11.9881	15.7173	6.26415	12.1829	16.443	15.436	15.8838	13.9684	12.5053	6.26167
arahy.Tifrunner.gnm2.ann1.YR30XE	0.87962	1.05265	1.03259	2.27106	1.13976	0.553242	1.50236	1.45172	1.64518	1.65463	1.58539	0.894693
arahy.Tifrunner.gnm2.ann1.YR2NFS	21.3477	30.2684	27.7546	25.4422	27.87	26.5793	25.4776	29.062	28.8013	31.322	32.2863	32.8977
arahy.Tifrunner.gnm2.ann1.YR2ABN	49.5195	47.0742	44.9977	66.8007	94.7866	59.3948	35.2133	35.4126	32.2384	62.2763	57.1781	59.1681
arahy.Tifrunner.gnm2.ann1.YR1NZ1	4.7703	5.03278	5.19482	3.57255	6.14311	5.50566	5.66324	6.01839	6.28119	5.73998	4.94371	8.69085
arahy.Tifrunner.gnm2.ann1.YR1LBG	9.00475	5.46703	4.50295	8.28932	6.57644	7.13763	7.45558	11.552	7.95755	7.38081	8.40009	5.8397
arahy.Tifrunner.gnm2.ann1.YQYW9N	0.060288	0	0	0	0.043068	0	0.020956	0	0	0	0	0
arahy.Tifrunner.gnm2.ann1.YQYF3H	3.57299	3.51975	2.711	2.23337	3.15613	3.62985	1.59931	1.51657	1.19663	2.72026	2.13724	2.60684
arahy.Tifrunner.gnm2.ann1.YQX6Q2	10.895	14.073	14.421	12.9884	11.2895	12.2678	12.8853	14.3212	13.9011	11.5868	13.8506	15.1539
arahy.Tifrunner.gnm2.ann1.YQW2Y8	18.7326	18.2384	18.1568	17.2567	17.7083	22.4898	18.9046	21.3768	16.6018	18.5594	16.6914	17.663
arahy.Tifrunner.gnm2.ann1.YQRH3K	10.6	8.75697	11.5073	11.0842	10.7417	13.0478	10.3976	9.99165	10.2861	11.0774	11.1455	15.6192
arahy.Tifrunner.gnm2.ann1.YQQF81	11.7167	8.67636	7.50254	2.93072	3.44973	5.95942	7.46341	9.7136	7.72295	7.98075	9.28173	5.31451
arahy.Tifrunner.gnm2.ann1.YQMT43	0	0.005766	0.230467	0	0	0.155307	0.408717	0.437889	0.617694	0.039437	0.47231	0
arahy.Tifrunner.gnm2.ann1.YQM2EG	11.0545	11.1744	10.104	11.9389	12.9115	9.62401	9.11982	9.28439	7.88277	10.8726	14.4148	15.251
arahy.Tifrunner.gnm2.ann1.YQM1P4	2.5714	3.09242	3.61822	3.41632	1.68481	3.24296	4.40137	4.37209	3.92688	3.01948	3.89271	2.75257
arahy.Tifrunner.gnm2.ann1.YQLI8B	2.50359	2.13905	1.57853	2.91173	2.53697	1.63776	2.21853	3.14992	3.21659	3.08198	3.01526	2.89442
arahy.Tifrunner.gnm2.ann1.YQLB0K	0.090521	0	0	0	0	0.04011	0.212172	0.122671	0	0	0	0
arahy.Tifrunner.gnm2.ann1.YQJ5CI	40.4865	27.397	43.6764	39.951	22.3845	71.5619	89.043	42.7093	46.6736	35.4997	30.0258	48.3967
arahy.Tifrunner.gnm2.ann1.YQI87S	2.34207	2.05911	2.66242	2.29757	3.61528	3.10632	2.50501	2.71571	2.25211	2.68146	3.34864	4.12825
arahy.Tifrunner.gnm2.ann1.YQHF2A	18.1528	20.0558	17.4169	17.0668	16.0711	17.2912	19.4187	21.6805	23.866	19.6711	18.7362	15.272
arahy.Tifrunner.gnm2.ann1.YQG5EZ	1.75041	1.74086	2.47964	2.61315	0.877477	0.488599	5.86154	5.2867	6.15832	2.15642	3.84317	3.01182
arahy.Tifrunner.gnm2.ann1.YQF4QR	3.61972	3.22539	3.50652	4.82375	3.12659	3.14596	4.35929	3.54122	3.37944	4.04134	5.0854	3.60919
arahy.Tifrunner.gnm2.ann1.YQD386	0	0	0	0	0	0	0.016046	0	0	0	0	0.120562
arahy.Tifrunner.gnm2.ann1.YQC48T	0.665028	0.335207	0.073139	0.687839	0	1.7071	2.77655	2.88561	1.8571	1.99204	3.55988	0
arahy.Tifrunner.gnm2.ann1.YQ8SXU	0	0	0.078976	0.087346	0	0.044931	0	0	0	0	0	0.097275
arahy.Tifrunner.gnm2.ann1.YQ8CLY	6.97788	6.83363	6.62886	7.20685	6.4635	4.77347	7.60954	9.10722	9.85496	7.24277	6.32435	6.04666
arahy.Tifrunner.gnm2.ann1.YQ8C5N	0.39728	0.427196	0.367378	0.191383	0.233386	0.374469	0.201558	0.438181	0.627168	0.135176	0.230712	0.280381
arahy.Tifrunner.gnm2.ann1.YQ88M5	3.44823	3.68666	4.37757	5.91934	3.75984	5.22576	3.84251	3.51799	3.83902	5.25863	5.36235	5.22872
arahy.Tifrunner.gnm2.ann1.YQ853S	11.8398	12.8909	13.3781	13.3717	11.524	13.0965	11.6831	12.7373	11.9187	13.2134	12.7114	13.2237
arahy.Tifrunner.gnm2.ann1.YQ829I	9.74842	9.10133	14.5098	9.21478	16.4551	15.4787	17.6888	18.7011	20.6047	18.5484	14.1031	14.8395
arahy.Tifrunner.gnm2.ann1.YQ76T0	10.8036	10.3981	10.4304	10.441	12.1068	9.01382	10.645	12.2454	10.7607	10.0064	11.0465	10.443
arahy.Tifrunner.gnm2.ann1.YQ72RL	0.268876	0.459981	0.363	0.196303	0.438619	0.424563	0.417523	0.388034	0.819882	0.486855	0.42231	0.2817
arahy.Tifrunner.gnm2.ann1.YQ5RXI	0	0.151921	0.100911	0.014306	0	0	0.333705	0.206948	0	0	0.033647	0
arahy.Tifrunner.gnm2.ann1.YQ5H8C	6.93647	8.426	5.41621	5.12183	6.41551	4.25957	6.24979	6.76464	7.37327	7.96163	5.64067	4.49601
arahy.Tifrunner.gnm2.ann1.YQ4YNY	3.09635	4.49346	4.25306	3.83036	4.97718	4.13681	2.18703	2.88346	3.71336	3.08451	3.51274	4.18511
arahy.Tifrunner.gnm2.ann1.YQ4PGW	0	0	0	0	0.159019	0	0.058143	0	0	0	0	0
arahy.Tifrunner.gnm2.ann1.YQ4984	2.77397	2.77844	2.61917	2.94867	4.35388	3.02304	2.85617	3.84657	3.17923	4.10792	3.59492	2.84298
arahy.Tifrunner.gnm2.ann1.YQ4454	22.1491	10.146	8.6848	17.5287	8.90388	14.8838	24.3768	26.2827	14.5477	16.7932	18.8288	8.91876
arahy.Tifrunner.gnm2.ann1.YQ2X99	11.0891	11.6017	11.1266	11.2795	12.7677	11.3993	11.3622	9.60335	12.0746	12.706	12.8242	18.1928
arahy.Tifrunner.gnm2.ann1.YQ2HRW	0.819053	1.38247	1.23215	1.23897	1.07174	0.915236	1.366	1.14454	1.5876	0.850469	1.19887	1.76928
arahy.Tifrunner.gnm2.ann1.YQ2GF9	4.28576	4.09274	3.78651	3.95681	4.04229	5.04257	5.53533	4.31308	3.51732	3.95333	3.23235	2.74159
arahy.Tifrunner.gnm2.ann1.YQ0Y7Z	0	0	0	0	0	0	0	0	0	0	0.14237	0
arahy.Tifrunner.gnm2.ann1.YPZ0ZF	0	0	0	0	0	0.040992	0	0	0	0	0.037992	0
arahy.Tifrunner.gnm2.ann1.YPX3YE	0.085595	0.027212	0.042419	0.112284	0.019337	0.025797	0.145832	0	0	0	0.051039	0.017402
arahy.Tifrunner.gnm2.ann1.YPW5N8	0.177466	0.20298	0.238092	0.254473	0.195779	0.133973	0.219023	0.206718	0.220712	0.040783	0.450191	0.009438
arahy.Tifrunner.gnm2.ann1.YPS6G7	0	0	0	0.16749	0.024079	0.129306	0.071977	0.024838	0.034032	0.088454	0	0.188363
arahy.Tifrunner.gnm2.ann1.YPS1PN	4.53397	5.68545	5.54659	5.05514	6.25263	4.97	5.45218	5.37641	5.50092	5.28934	4.78373	5.82477
arahy.Tifrunner.gnm2.ann1.YPMI7X	0	0	0.032074	0	0.353885	0	0	0.109369	0	0	0	0.042358
arahy.Tifrunner.gnm2.ann1.YPLZ25	10.1917	9.66637	9.1016	11.7448	11.0002	11.7912	11.5424	13.143	12.0531	11.1801	12.2369	10.9678
arahy.Tifrunner.gnm2.ann1.YPLH9H	2.42545	3.18839	2.98581	2.4493	2.93187	2.4393	2.37471	2.85189	2.63707	2.85301	2.87704	2.39657
arahy.Tifrunner.gnm2.ann1.YPK5FN	0.041282	0.105027	0	0.061403	0.163275	0.17795	0	0.081321	0.099228	0.112151	0.105887	0.12419
arahy.Tifrunner.gnm2.ann1.YPH606	15.3567	12.7401	14.2304	16.316	14.4625	14.6434	15.0131	11.1682	12.1741	16.3405	15.9384	14.3431
arahy.Tifrunner.gnm2.ann1.YPGZ9D	2.85073	4.68641	3.91459	3.85326	2.77808	2.7862	4.65527	5.26802	6.13033	4.0256	5.34137	2.56434
arahy.Tifrunner.gnm2.ann1.YPG8JQ	3.24782	6.85615	4.1566	4.64278	4.18254	3.59485	4.03943	3.3801	3.5747	4.73585	4.44638	5.23417
arahy.Tifrunner.gnm2.ann1.YPFY5R	0	0	0	0	0	0.031065	0	0	0	0	0	0
arahy.Tifrunner.gnm2.ann1.YPEP07	0	0	0.087298	0	0.278409	0.215041	0	0.341104	0.109118	0.493083	0	0
arahy.Tifrunner.gnm2.ann1.YPC5LP	0	0	0	0	0	0	0	0	0.33	0	0	0
arahy.Tifrunner.gnm2.ann1.YPC54K	0.181258	0.248074	0.22711	0.177658	0.085133	0	0.187534	0.460569	0.263431	0.537651	0.029566	0
arahy.Tifrunner.gnm2.ann1.YPBB19	0.899064	0	1.00806	2.38078	2.60287	2.04613	2.56255	0	3.20011	2.77803	0	1.20612
arahy.Tifrunner.gnm2.ann1.YPAX92	3.26079	0	0.489459	0	0	0.583214	0	1.0003	1.0786	0	0.758984	0.483401
arahy.Tifrunner.gnm2.ann1.YPA2ZU	1.52352	1.48525	1.48654	1.52183	1.39439	1.44741	1.83883	2.34761	2.04874	1.44798	1.38472	1.56193
arahy.Tifrunner.gnm2.ann1.YP9RQ0	1.33071	1.27281	1.61194	0.650559	0.769443	1.01562	1.94545	2.63808	2.5347	1.29578	1.09421	0.809279
arahy.Tifrunner.gnm2.ann1.YP9IVY	0.971455	0.535277	0.443135	1.97617	0.739808	1.43566	1.19262	1.44318	0.296781	1.78804	1.41315	0.612103
arahy.Tifrunner.gnm2.ann1.YP8KSB	0	0.029112	0.11931	0.090578	0	0.043887	0.028317	0.102606	0	0.07305	0.094881	0.021124
arahy.Tifrunner.gnm2.ann1.YP8DRN	5.9521	7.01492	7.11497	6.55164	7.10584	6.57032	7.96852	8.54261	10.8767	7.11754	8.28928	11.0831
arahy.Tifrunner.gnm2.ann1.YP7URC	4.50985	3.41129	3.75073	5.03039	5.43564	4.69773	4.41121	4.16889	3.71339	4.34035	3.66202	5.02607
arahy.Tifrunner.gnm2.ann1.YP7CL0	8.26277	6.99557	6.46672	6.60638	6.46805	6.10111	9.64864	9.84179	9.75869	9.42177	8.32202	7.51886
arahy.Tifrunner.gnm2.ann1.YP76SE	0.140245	0.022754	0.286091	0.112905	0	0.087118	0.027329	0.197781	0.040803	0.421662	0.027095	0.080495
arahy.Tifrunner.gnm2.ann1.YP763J	6.88695	5.91009	7.28629	4.71404	4.0731	5.009	8.17643	6.97226	6.92525	6.34223	5.40237	4.67669
arahy.Tifrunner.gnm2.ann1.YP5MKI	9.87279	10.6649	10.51	14.5408	11.2923	5.7831	9.43764	11.4178	8.60869	10.1006	8.9864	5.32123
arahy.Tifrunner.gnm2.ann1.YP465N	26.0891	25.6485	27.0012	35.47	30.7014	24.1224	28.3059	32.1435	29.1303	29.2503	29.2877	28.8475
arahy.Tifrunner.gnm2.ann1.YP3YKY	0.238743	0.323187	0.54389	0.814799	0.443091	0.352033	0.036607	0.139966	0.3597	0.446751	0.329006	0.556819
arahy.Tifrunner.gnm2.ann1.YP2NLQ	8.21936	6.32613	4.13218	9.00384	7.94898	4.05167	6.42013	9.29695	8.82824	10.6426	10.7432	8.10899
arahy.Tifrunner.gnm2.ann1.YP2L4B	0.672772	1.21253	1.30485	1.46791	1.40892	1.21644	0.468865	1.6696	1.8309	1.04631	1.44811	1.47095
arahy.Tifrunner.gnm2.ann1.YP19K2	68.739	56.8143	66.7197	47.0346	41.4354	76.702	85.4981	78.365	73.0294	26.1701	50.0755	65.5888
arahy.Tifrunner.gnm2.ann1.YP0IRR	0	0	0	0	0.088664	0	0	0	0	0	0	0
arahy.Tifrunner.gnm2.ann1.YNZQ4S	0.773529	1.0048	0.995324	1.04451	1.36429	1.40408	1.1403	1.35844	1.49886	1.21822	1.1624	1.38941
arahy.Tifrunner.gnm2.ann1.YNZN7C	1.60637	1.57395	1.66661	1.47572	1.91534	1.3637	1.88859	1.42442	1.86433	1.70995	1.28645	0.993945
arahy.Tifrunner.gnm2.ann1.YNYX6A	4.29289	4.92507	3.93722	2.55579	2.95237	4.16602	4.01915	7.74033	9.43345	3.9287	4.50522	3.19947
arahy.Tifrunner.gnm2.ann1.YNXT90	3.24935	3.47688	2.6909	4.83837	3.08914	3.20674	3.24847	4.53217	4.51505	3.69804	4.87028	2.22946
arahy.Tifrunner.gnm2.ann1.YNW4Y6	1.36396	1.30177	0.804111	1.22787	0.810448	0.760114	3.40949	4.2462	3.11902	1.45406	2.08968	1.47786
arahy.Tifrunner.gnm2.ann1.YNW1IM	0	2.13177	0	8.05889	7.41733	0	0	0	6.94479	5.21008	0	8.02431
arahy.Tifrunner.gnm2.ann1.YNVN02	9.76162	5.00389	7.22459	1.05032	1.6342	2.19734	6.50161	3.58163	3.45176	2.8211	0.477456	3.64515
arahy.Tifrunner.gnm2.ann1.YNS6BW	2.43598	1.3334	1.57124	1.59788	1.91111	3.03066	1.90774	0.975086	1.66322	1.78591	1.30752	2.95943
arahy.Tifrunner.gnm2.ann1.YNQ4ZP	1.44863	5.12933	5.75725	1.05727	4.50157	1.10788	1.15342	1.38609	5.73528	1.52115	1.14064	2.62757
arahy.Tifrunner.gnm2.ann1.YNQ283	14.3936	14.411	14.2681	11.2354	9.54141	9.84601	13.6089	16.3114	15.1433	13.4442	14.2202	8.12236
arahy.Tifrunner.gnm2.ann1.YNP00W	12.6786	4.96479	12.9053	3.39315	2.89611	12.4951	35.7165	19.7426	18.2322	7.74529	6.3507	14.2252
arahy.Tifrunner.gnm2.ann1.YNM2K2	5.81469	7.25538	7.93208	3.69908	4.28584	6.08057	9.57586	6.38051	6.81609	5.97288	4.01891	4.36115
arahy.Tifrunner.gnm2.ann1.YNK9KY	9.2894	8.79338	7.54288	6.71608	7.55189	6.0108	10.3065	11.0283	11.8905	7.35651	7.40664	5.42924
arahy.Tifrunner.gnm2.ann1.YNH2A3	30.9824	30.7934	29.365	21.9218	14.752	26.6153	43.1375	40.4463	46.0759	20.7207	24.9183	13.6604
arahy.Tifrunner.gnm2.ann1.YNG10Q	0.066423	0	0	0	0.202047	0.214112	0.040635	0.361834	0.083694	0.831163	0	0.087746
arahy.Tifrunner.gnm2.ann1.YNET3T	0	0	0	0	0	0	0.365784	0.981172	2.8082	0.10531	0.052271	0.635403
arahy.Tifrunner.gnm2.ann1.YNEA8K	8.9661	10.6941	7.30812	7.7389	6.8941	7.76871	6.83546	8.1958	8.02567	6.41943	7.0668	6.02041
arahy.Tifrunner.gnm2.ann1.YNE1J7	31.5964	31.883	27.9311	40.8358	38.3746	39.4696	29.082	29.599	28.7771	41.979	42.1321	43.4682
arahy.Tifrunner.gnm2.ann1.YND711	6.5204	6.80386	6.70538	6.0062	4.75781	5.4844	7.64751	6.69949	6.95225	4.57831	5.75821	5.67797
arahy.Tifrunner.gnm2.ann1.YNCQ4F	0.258735	0.238037	0.3962	0.461366	0.208232	0.335351	0.057431	0.039637	0.236006	0	0.405905	0.215964
arahy.Tifrunner.gnm2.ann1.YNCC4F	13.6525	13.878	30.1037	12.2874	23.8004	0	19.0667	15.0322	13.0766	14.8937	16.9163	17.1676
arahy.Tifrunner.gnm2.ann1.YNB9SE	0	0	0.972913	1.31508	1.10074	0.085806	0.377576	0	0	0	0	0
arahy.Tifrunner.gnm2.ann1.YN9M68	13.548	12.6204	12.217	13.5931	11.6202	11.7414	12.8113	12.7868	13.1371	12.2518	13.0641	9.06088
arahy.Tifrunner.gnm2.ann1.YN8NC1	2.04586	2.45159	3.1526	3.05505	2.20962	2.15249	2.91059	2.41656	2.96569	3.19221	3.89595	3.35755
arahy.Tifrunner.gnm2.ann1.YN8IJ2	5.92003	7.3603	7.19337	5.58298	4.65759	6.25977	9.04075	9.18247	12.2875	5.29178	5.40699	7.18
arahy.Tifrunner.gnm2.ann1.YN8C8B	6.85708	5.38462	5.43916	8.2635	4.66781	4.20259	6.12723	5.69453	6.4342	8.11416	6.62408	4.55968
arahy.Tifrunner.gnm2.ann1.YN8BSV	12.2976	15.5645	12.8619	11.9459	11.2977	11.84	15.0198	12.5157	9.31728	11.0178	10.158	17.9424
arahy.Tifrunner.gnm2.ann1.YN7PRK	4.17619	3.93095	3.64711	4.11467	3.78478	3.20819	4.32458	4.46248	4.41859	4.23979	3.51159	2.56747
arahy.Tifrunner.gnm2.ann1.YN6DAV	0.389837	0.490298	0.539332	0.304661	0.208553	1.53584	0.58684	0.376006	0.853908	0.710931	0.525723	1.85144
arahy.Tifrunner.gnm2.ann1.YN64S2	3.05053	3.21126	3.05367	2.92583	3.40309	3.35588	2.18844	3.38874	3.33042	2.53335	2.8411	3.34423
arahy.Tifrunner.gnm2.ann1.YN4HAV	0.389793	0.253027	0.031889	0.529037	0.072683	0	1.95427	3.28232	4.84	0.261013	1.01589	0.38283
arahy.Tifrunner.gnm2.ann1.YN40WG	3.37162	3.74176	3.7598	3.66346	1.81058	4.41211	7.46482	6.97893	7.3046	3.86335	4.76769	3.3185
arahy.Tifrunner.gnm2.ann1.YN37NC	0.778946	1.38684	0.970133	0.926595	1.04216	0.775662	0.484751	0.837787	1.10862	0.808413	0.667668	0.858801
arahy.Tifrunner.gnm2.ann1.YN2E67	4.06377	4.9517	4.4562	3.8192	4.52831	2.39699	4.53247	4.49264	5.87553	6.23277	5.69115	5.95469
arahy.Tifrunner.gnm2.ann1.YN028F	2.84294	2.95226	3.24233	3.13856	3.65512	2.75849	2.36253	2.95028	3.28932	2.75796	3.48446	2.83182
arahy.Tifrunner.gnm2.ann1.YMW7LF	4.94238	6.53545	8.5248	9.32122	9.31235	6.1494	5.20226	7.19958	9.43989	7.82566	6.51582	7.20318
arahy.Tifrunner.gnm2.ann1.YMUB8G	8.65411	4.4548	4.2414	5.34007	6.06589	4.92987	11.0912	11.8475	8.02537	3.8648	5.68185	1.34092
arahy.Tifrunner.gnm2.ann1.YMT1Y5	1.62963	1.74783	1.99497	1.54432	1.03747	2.13175	0.812687	1.19321	0.874528	0.695197	1.23324	1.00531
arahy.Tifrunner.gnm2.ann1.YMSH9Z	0.20552	0.186543	0.295781	0.53377	0.827697	0.210907	0.439485	0.073829	0	0.270507	0.418634	0.241444
arahy.Tifrunner.gnm2.ann1.YMR1CT	0.293968	0.30651	0.26409	0.138759	0.193835	0.308666	0.153718	0.259913	0.276522	0.424395	0.536589	0.105084
arahy.Tifrunner.gnm2.ann1.YMQ72N	26.0037	20.1893	21.6328	21.8545	14.0678	32.927	39.129	27.2257	21.0408	21.1356	27.7399	23.9286
arahy.Tifrunner.gnm2.ann1.YMQ62S	8.02261	5.40436	6.02776	7.60405	6.57868	9.99043	8.53898	9.80834	6.55139	8.29359	8.04756	10.1405
arahy.Tifrunner.gnm2.ann1.YMP0XI	2.93531	3.67932	3.25322	3.53654	2.92282	4.47493	3.38633	6.7456	4.27503	5.67676	3.47338	3.64045
arahy.Tifrunner.gnm2.ann1.YMN7DI	1.70264	0	0	2.10119	0	2.19056	2.31923	2.7513	0	3.05824	2.07072	0
arahy.Tifrunner.gnm2.ann1.YMN08X	55.5541	68.6471	68.8291	71.233	92.1919	64.5433	50.5176	54.8916	57.9672	81.5347	71.2144	99.5103
arahy.Tifrunner.gnm2.ann1.YMM8S7	3.33048	4.1267	4.15925	3.43767	4.69124	3.96163	2.27876	2.81709	3.41956	3.00999	3.79225	4.06774
arahy.Tifrunner.gnm2.ann1.YMK2U2	0.264771	0	0.139998	0.038436	0	0	0	0.7518	0	0.114724	0	0.078292
arahy.Tifrunner.gnm2.ann1.YMF2MP	0.078827	0.213609	0.1945	0.168731	0.221037	0.158349	0.082129	0.242736	0.367233	0.249021	0.234166	0.194074
arahy.Tifrunner.gnm2.ann1.YMC104	28.7955	33.2494	32.909	32.2125	33.9788	27.317	30.9575	31.4235	31.484	33.9413	35.6918	34.9145
arahy.Tifrunner.gnm2.ann1.YMBY6G	6.42712	3.97753	4.65674	3.75462	3.15558	7.36397	7.20282	4.46171	4.53385	4.53308	3.45644	5.38241
arahy.Tifrunner.gnm2.ann1.YMA0IB	0	0	0	0	0	0	0.10896	0	0.028506	0	0.022818	0
arahy.Tifrunner.gnm2.ann1.YM9ZW1	0	0.15692	0	0	0.148985	0	0	0	0	0.103345	0	0
arahy.Tifrunner.gnm2.ann1.YM9IV3	1.78764	2.97049	2.86625	3.22752	2.39819	2.97169	2.62406	2.77612	3.71435	2.41924	2.30958	2.8855
arahy.Tifrunner.gnm2.ann1.YM6R3T	5.35127	4.93478	4.71075	5.95427	5.50121	6.09662	4.50928	5.36472	4.3169	5.09044	5.82321	5.79499
arahy.Tifrunner.gnm2.ann1.YM61N8	0.276954	0.168884	0	0	0.248209	0.07132	0.141773	0.136677	0.018024	0	0.182878	0.211438
arahy.Tifrunner.gnm2.ann1.YM50GR	14.5817	14.3289	14.5839	15.2983	14.8005	13.6156	13.7827	17.0314	17.873	16.3628	13.9317	12.7269
arahy.Tifrunner.gnm2.ann1.YM3EBM	1.00113	0.866882	0.623771	0.266833	0.177931	0.598258	1.35933	0.998214	1.36574	0.252758	1.14425	0.405972
arahy.Tifrunner.gnm2.ann1.YM2W79	4.53272	4.96905	4.26176	4.51847	3.65324	5.63703	4.13264	4.84397	4.35333	3.32208	3.99984	3.9211
arahy.Tifrunner.gnm2.ann1.YM2AH8	133.961	134.658	142.646	107.509	208.478	94.8548	63.1756	110.456	56.2108	101.595	114.995	107.452
arahy.Tifrunner.gnm2.ann1.YM25EH	0.700158	0.749025	0.757649	0.93989	0.694186	0.614341	1.02959	1.5587	1.67758	0.903325	1.1235	0.290282
arahy.Tifrunner.gnm2.ann1.YM2442	11.315	12.8317	20.2334	20.8085	21.9816	12.9448	12.7927	14.2257	18.8766	12.3243	12.4978	9.27039
arahy.Tifrunner.gnm2.ann1.YM1G3Q	1.03953	0.627013	1.01943	1.16098	0.803743	0.476357	1.31302	1.09922	0.846722	0	0.716554	1.49206
arahy.Tifrunner.gnm2.ann1.YM0GIL	6.79939	6.06659	5.82771	6.50614	4.63967	5.67713	6.58986	7.51384	7.70246	5.3819	6.17186	4.31114
arahy.Tifrunner.gnm2.ann1.YM09LB	0.809701	1.43479	0.89862	0.603371	0.780737	0.455207	0.270653	0.530017	0.470588	0.845905	0.416507	0.467916
arahy.Tifrunner.gnm2.ann1.YM045A	0.475791	0.514116	0.246758	0.597164	0.363019	0.53791	0.718848	0.752933	0.876	0.804829	0.486023	1.17469
arahy.Tifrunner.gnm2.ann1.YLZA1F	123.463	132.419	139.136	137.188	161.842	145.811	108.128	100.97	101.346	135.571	147.63	168.524
arahy.Tifrunner.gnm2.ann1.YLYM4T	1.76793	1.7624	1.66196	1.69992	3.6899	1.45284	1.38352	1.4992	1.18372	3.055	2.02555	2.69261
arahy.Tifrunner.gnm2.ann1.YLX7TF	1.91541	1.27345	1.7016	2.03166	1.55368	1.91525	1.33475	2.66437	2.99784	1.81566	2.3059	1.38519
arahy.Tifrunner.gnm2.ann1.YLX2VM	0.061575	0.029937	0.036687	0.050992	0.030025	0.014989	0	0	0.028082	0.015403	0	0.027761
arahy.Tifrunner.gnm2.ann1.YLS7HT	5.414	3.96937	5.4739	3.89544	3.93618	6.88574	4.44182	5.99872	5.417	5.99243	4.80941	5.87491
arahy.Tifrunner.gnm2.ann1.YLRV95	4.29176	3.71313	4.64195	4.46519	2.61362	4.58175	3.64378	4.80357	5.07107	3.61161	4.24361	3.41646
arahy.Tifrunner.gnm2.ann1.YLP5M7	0	0	0.107145	0.056644	0	0	0.069393	0	0.042884	0.025057	0.03367	0.039632
arahy.Tifrunner.gnm2.ann1.YLJW1T	2.00688	2.63015	2.08449	2.57634	3.07647	2.68176	1.55088	2.44471	2.34151	2.89464	2.48274	2.53669
arahy.Tifrunner.gnm2.ann1.YLI9AK	2.52669	4.46003	4.53731	4.86321	4.80171	2.15131	3.40175	3.96824	4.41013	3.88068	3.36839	3.60197
arahy.Tifrunner.gnm2.ann1.YLH7N2	0	0	0	0	0	0	0	0	0.022309	0	0	0
arahy.Tifrunner.gnm2.ann1.YLGK2W	2.28554	2.65794	1.56333	2.32069	2.39909	1.65383	4.80719	7.02339	7.04032	5.21897	4.79805	4.4919
arahy.Tifrunner.gnm2.ann1.YLDX1V	0	0.310488	0.069806	0.410588	0	0	0	0	0	0.274296	0.310218	0
arahy.Tifrunner.gnm2.ann1.YLDT1P	5.15054	4.55399	4.87388	4.0228	4.99028	5.77615	3.24506	2.60376	2.93865	3.47618	2.93931	6.17786
arahy.Tifrunner.gnm2.ann1.YLD6AT	0.092	0.093618	0.082349	0	0	0.187401	0	0	0	0	0.099833	0.049583
arahy.Tifrunner.gnm2.ann1.YLB5I5	0.280539	0.308846	0.397105	0.291824	0.370191	1.88057	2.47233	3.31672	1.51743	2.46714	4.16994	0.068116
arahy.Tifrunner.gnm2.ann1.YL9UVR	4.35161	5.11288	3.74063	5.45915	5.23608	3.36842	5.14926	5.80567	5.13878	7.01942	5.13807	5.21486
arahy.Tifrunner.gnm2.ann1.YL8857	5.07802	5.46141	5.42172	5.02607	5.65458	4.65515	5.88433	5.68098	5.53897	6.299	5.87448	6.10525
arahy.Tifrunner.gnm2.ann1.YL86KT	1.65535	2.20052	1.59621	1.41393	1.34552	1.88992	1.34387	1.9088	2.42665	1.40606	1.56016	1.13105
arahy.Tifrunner.gnm2.ann1.YL7YQA	0.163743	0.179018	0.041464	0	0.205696	0.094359	0	0.119012	0.394031	0.069986	0.044021	0.136914
arahy.Tifrunner.gnm2.ann1.YL670A	9.97988	9.75495	8.70301	9.27477	6.88312	11.8612	8.71284	9.38221	10.3458	7.89384	8.31266	10.2597
arahy.Tifrunner.gnm2.ann1.YL5YHR	0.209726	0.409357	0	0.778512	3.34497	0	0.912774	0.583464	0.980309	0.393079	0.609911	6.41106
arahy.Tifrunner.gnm2.ann1.YL5GR7	2.08359	1.55622	2.62263	1.8705	1.32328	1.33273	4.13898	2.73049	3.38917	1.96046	1.55724	1.85069
arahy.Tifrunner.gnm2.ann1.YL5FLY	71.3603	74.2952	70.6452	62.7998	61.0169	61.054	67.0213	64.487	68.8836	72.6745	63.6288	56.4639
arahy.Tifrunner.gnm2.ann1.YL5CFM	0	0.055514	0.073039	0.053854	0	0	0	0	0.07785	0.111974	0.10339	0.102614
arahy.Tifrunner.gnm2.ann1.YL5ALI	0.125036	0	0.049804	0.054711	0.612414	0.168861	0.177928	0	0	0.028921	0	0.164016
arahy.Tifrunner.gnm2.ann1.YL4R3A	0.018207	0.071501	0.233624	0.079708	0.220655	0.01948	0	0.156585	0.038972	0	0.078572	0.178824
arahy.Tifrunner.gnm2.ann1.YL4K0N	42.2127	54.2945	58.1368	62.8249	73.503	56.1923	37.4258	47.9843	41.1875	67.6985	55.349	70.7484
arahy.Tifrunner.gnm2.ann1.YL4ID2	0.639932	1.47463	1.01672	1.42657	0.391582	1.13912	0.880295	1.74376	2.46723	0.858256	1.57302	1.31904
arahy.Tifrunner.gnm2.ann1.YL3Z6V	504.187	656.355	682.312	683.083	906.582	591.073	449.724	455.286	466.647	743.909	654.631	780.441
arahy.Tifrunner.gnm2.ann1.YL2KIL	5.96015	7.46847	5.44877	5.90513	5.47013	4.57689	6.39421	7.65131	7.19867	5.19699	7.45369	4.53266
arahy.Tifrunner.gnm2.ann1.YL2AFE	1.84862	1.29136	1.61943	1.43951	1.27251	1.83357	1.46137	2.23288	1.56256	1.5758	1.29032	1.79792
arahy.Tifrunner.gnm2.ann1.YL1JK7	1.15845	1.34101	1.19917	1.37072	0.497765	1.01592	1.64793	1.39313	2.27483	0.906853	0.85587	1.07918
arahy.Tifrunner.gnm2.ann1.YL1JIK	0.581498	0.671864	1.22969	0.93216	0.700986	0.296257	1.07644	0.65416	0.890405	0.703474	0.898759	0.665589
arahy.Tifrunner.gnm2.ann1.YL0VRD	22.473	24.2858	19.9309	25.5557	34.2417	25.6988	22.5544	21.0146	22.1668	21.7297	20.7772	23.0007
arahy.Tifrunner.gnm2.ann1.YL0UD8	5.09009	6.38523	5.42237	5.20236	7.55719	4.9429	5.4829	4.73444	5.14449	6.53532	5.58217	6.24691
arahy.Tifrunner.gnm2.ann1.YL0T2D	0.140995	0.090688	0.039772	0.029325	0	0	0	0.121766	0.028261	0	0.02815	0.097784
arahy.Tifrunner.gnm2.ann1.YL0Q9N	1.67978	2.1499	2.62298	2.23197	2.24116	2.38884	1.79592	2.81832	3.14607	1.39044	1.87542	1.57504
arahy.Tifrunner.gnm2.ann1.YL0K45	6.45611	7.62756	6.63698	6.66987	5.84448	6.44804	5.67527	5.29709	5.09219	7.16779	6.36889	3.98049
arahy.Tifrunner.gnm2.ann1.YL076N	107.697	80.6019	105.116	102.321	100.572	117.762	95.1145	70.3829	68.7146	86.6805	83.34	125.348
arahy.Tifrunner.gnm2.ann1.YL00Q2	20.0338	16.8865	17.9566	20.8337	16.8351	10.7411	19.6709	20.4416	19.4228	14.0665	17.0514	9.96008
arahy.Tifrunner.gnm2.ann1.YKZY74	5.73831	6.48963	4.95284	6.52349	6.03998	3.44741	7.21936	8.01102	7.41238	7.68892	6.52693	4.41523
arahy.Tifrunner.gnm2.ann1.YKZI9X	0.798797	0.740367	1.27724	0.334579	0.370303	0.097054	0.297291	0.385836	0.580462	0.281575	0.122638	0.231022
arahy.Tifrunner.gnm2.ann1.YKY5YL	3.68382	4.40698	4.34552	4.52371	6.27402	5.1057	2.16267	4.59373	3.77885	6.60413	4.40653	4.21202
arahy.Tifrunner.gnm2.ann1.YKX5UN	4.11938	4.92747	5.24342	4.13761	4.4996	3.83195	2.70138	2.65782	3.39873	3.74228	4.18141	5.00393
arahy.Tifrunner.gnm2.ann1.YKS4T6	1.44729	0.50134	1.47127	1.21555	0.661778	0.606174	1.12672	1.51035	1.22364	0.726128	0.583798	0.586108
arahy.Tifrunner.gnm2.ann1.YKQP25	0.319401	0.074286	0.122013	0.215655	0.074255	0.074139	0.448274	0.124679	0.472971	0.025396	0.69974	0.257543
arahy.Tifrunner.gnm2.ann1.YKJ7BV	4.74335	5.42427	4.38339	4.40806	3.07337	5.42701	6.96858	7.34164	8.83281	4.55975	3.88705	5.98841
arahy.Tifrunner.gnm2.ann1.YKH51Y	11.3411	12.5486	12.4624	9.57841	8.78106	7.34706	13.1131	14.5472	12.8524	13.1256	15.1546	8.71754
arahy.Tifrunner.gnm2.ann1.YKFK84	12.5126	13.5305	13.8732	15.7435	12.7538	17.8877	15.4753	16.8332	16.3606	16.2265	15.6265	16.8711
arahy.Tifrunner.gnm2.ann1.YKEN36	1.07653	1.97604	2.07097	1.3826	1.84065	1.41658	1.14622	1.06622	1.32167	1.21509	1.26205	1.83827
arahy.Tifrunner.gnm2.ann1.YKDH6D	3.82215	3.62827	3.44545	3.66444	2.672	6.27635	2.98305	2.97215	4.77484	4.89297	4.0913	3.21541
arahy.Tifrunner.gnm2.ann1.YKD9YR	0.094696	0.021098	0.022897	0	0.040584	0.088817	0.023425	0.03417	0.065608	0.01817	0.046899	0.04452
arahy.Tifrunner.gnm2.ann1.YKCF1I	0	0.02854	0	0	0	0	0	0	0	0	0.039333	0
arahy.Tifrunner.gnm2.ann1.YKB7VN	0	0	0	0	0	0	0	0	0	0	0.014195	0
arahy.Tifrunner.gnm2.ann1.YKB5HU	0	0	0.432407	0	0	0	0	0	0.96053	0.21986	0	0.604776
arahy.Tifrunner.gnm2.ann1.YK9JS4	23.3203	18.1493	17.377	21.7241	24.3855	10.4896	16.2409	12.769	15.7874	22.3274	20.1948	22.8889
arahy.Tifrunner.gnm2.ann1.YK9IP3	6.55407	8.84483	7.27043	6.94459	8.07386	8.44944	6.41919	5.55719	6.64892	7.37232	5.90443	8.18906
arahy.Tifrunner.gnm2.ann1.YK8V62	0	0.068982	0.119687	0	0	0	0	0	0	0.048564	0	0
arahy.Tifrunner.gnm2.ann1.YK8N2P	1.70157	2.9604	2.30563	0.945018	0.937536	1.11494	1.28986	2.82975	2.17282	2.02998	1.25094	1.7651
arahy.Tifrunner.gnm2.ann1.YK8CX2	8.17142	10.7423	10.4408	8.72394	9.11849	9.64418	9.18539	11.0944	11.2084	9.20185	8.94201	9.67125
arahy.Tifrunner.gnm2.ann1.YK7FP4	5.84804	6.14443	7.16791	4.63954	4.28238	8.54494	11.3876	8.21356	8.10113	5.78777	5.41357	8.49116
arahy.Tifrunner.gnm2.ann1.YK7683	25.2882	23.6161	23.7395	25.9379	20.0944	21.5289	25.7087	29.839	28.4116	21.3915	22.0069	14.4108
arahy.Tifrunner.gnm2.ann1.YK6X8P	23.0456	24.1047	23.4736	21.2988	27.9653	31.9443	6.87669	3.67463	4.02625	7.02684	9.76065	20.8922
arahy.Tifrunner.gnm2.ann1.YK6SIT	6.77484	6.38795	5.88335	5.49953	7.8844	6.40443	7.00583	7.10877	8.83745	6.17208	5.7045	7.69545
arahy.Tifrunner.gnm2.ann1.YK6NC6	0	0	0	0	0	0.007439	0.054167	0.091157	0.01926	0.099857	0	0
arahy.Tifrunner.gnm2.ann1.YK6119	6.32831	5.18011	5.82387	5.61432	5.66564	8.1111	7.37244	8.03412	7.38641	5.25011	7.11935	8.49365
arahy.Tifrunner.gnm2.ann1.YK26R7	3.29311	2.69152	3.43951	2.80299	3.50906	1.6237	2.70314	3.16299	3.1602	3.09644	3.12696	1.7317
arahy.Tifrunner.gnm2.ann1.YK20YG	4.40856	3.70877	4.10685	3.24005	2.55608	2.88683	3.44859	3.51849	2.60254	2.11796	2.48903	2.03757
arahy.Tifrunner.gnm2.ann1.YK013F	10.0354	7.75392	8.15673	5.89673	4.32993	11.3269	8.66013	7.96679	11.18	9.53056	8.84976	10.1646
arahy.Tifrunner.gnm2.ann1.YJZS8S	5.04082	4.21335	4.1729	3.84912	5.13966	3.76196	6.03384	6.04368	4.97307	4.54833	5.17781	4.16457
arahy.Tifrunner.gnm2.ann1.YJZ5EZ	25.3008	27.2643	26.8176	24.1119	20.821	26.7144	29.2983	23.6181	25.96	21.7148	23.8687	23.296
arahy.Tifrunner.gnm2.ann1.YJY911	19.3319	17.2267	21.3275	21.1191	11.8777	22.4756	19.1905	20.3405	16.4181	15.5462	18.7605	17.1378
arahy.Tifrunner.gnm2.ann1.YJXG1G	2.6195	2.65946	2.42367	2.37365	1.77292	1.1998	2.68371	1.75406	2.42812	1.2469	2.07879	1.06213
arahy.Tifrunner.gnm2.ann1.YJX7RI	13.0567	13.5835	11.977	13.4378	12.2546	10.4285	13.4103	12.3363	11.6573	16.0754	13.573	4.7438
arahy.Tifrunner.gnm2.ann1.YJWL0V	1.52847	1.46262	1.20307	1.14155	1.87992	1.00971	0.930443	1.59983	1.73578	1.44208	1.45237	2.35829
arahy.Tifrunner.gnm2.ann1.YJVB5K	0	0	0	0	0.098789	0	0	0	0	0	0	0
arahy.Tifrunner.gnm2.ann1.YJV2YZ	0	0	0	0	0	0	0	0	0	0	0	0.053155
arahy.Tifrunner.gnm2.ann1.YJUR3Z	3.78541	1.93379	2.5012	1.06058	1.0395	1.50269	3.78188	2.92268	4.15406	0.250854	1.70344	1.77631
arahy.Tifrunner.gnm2.ann1.YJU2T0	2.8331	3.32974	3.05976	2.48103	3.68554	2.0319	3.10436	3.39204	4.07512	3.6091	3.27759	2.99728
arahy.Tifrunner.gnm2.ann1.YJRC23	16.2465	17.3289	19.8546	17.6299	18.3455	15.5317	12.7004	12.2133	15.7143	13.7042	16.6107	12.5266
arahy.Tifrunner.gnm2.ann1.YJMT2M	4.39058	3.03344	3.6427	3.64145	3.49031	4.12216	5.03438	4.20774	5.577	10.2062	11.2868	2.69602
arahy.Tifrunner.gnm2.ann1.YJLF6P	0	0	0	0	0	0	0	0	0	0	0.043513	0
arahy.Tifrunner.gnm2.ann1.YJKT09	1.14961	0.87591	1.20484	1.25025	1.17749	0.876845	1.44624	1.50924	1.63255	1.17342	0.825485	0.83115
arahy.Tifrunner.gnm2.ann1.YJK833	4.84127	5.49612	5.19691	4.69436	4.47109	5.90703	4.53651	4.08425	4.55685	4.15643	4.365	5.05671
arahy.Tifrunner.gnm2.ann1.YJK3BU	6.28595	7.58524	5.39757	8.24905	9.85624	5.45113	5.22306	6.12916	4.8842	6.47818	5.97888	8.29504
arahy.Tifrunner.gnm2.ann1.YJIY2K	0	0.005427	0	0	0	0	0	0	0	0	0	0
arahy.Tifrunner.gnm2.ann1.YJI1GZ	6.23956	7.09882	5.95711	7.71564	8.14752	7.70162	7.12358	8.86527	7.49662	8.83889	7.9779	6.88947
arahy.Tifrunner.gnm2.ann1.YJH68W	4.61404	3.80071	4.65577	3.69735	6.75901	4.58553	4.98967	6.58956	6.61449	5.48232	4.65795	6.46301
arahy.Tifrunner.gnm2.ann1.YJFK71	1.24099	0.780771	0.572934	1.57261	0.100181	1.13283	1.02241	1.243	0.872213	1.34207	1.33997	2.97183
arahy.Tifrunner.gnm2.ann1.YJEW4K	5.00848	5.08557	5.70504	5.68023	6.7098	4.61473	6.44246	6.62143	6.20461	5.7043	5.83634	5.68923
arahy.Tifrunner.gnm2.ann1.YJDD6D	0.085235	0	0.286969	0	0	0	0	0	0	0	0	0
arahy.Tifrunner.gnm2.ann1.YJD706	0	0	0	0	0.082923	0	0	0	0	0.161309	0.016016	0.069514
arahy.Tifrunner.gnm2.ann1.YJCF5Y	0.181962	0.383023	0.120907	0.161025	0.221863	0.173821	0.532818	0.511616	0.688163	0.266126	0.136233	0.17367
arahy.Tifrunner.gnm2.ann1.YJBK1K	30.5535	29.2525	26.593	23.7896	26.2418	23.6592	32.0026	36.1283	34.9839	34.1886	28.148	30.2721
arahy.Tifrunner.gnm2.ann1.YJAD7Q	0.369765	0	0	0	0.234084	0.049913	0	0	0	0	0	0
arahy.Tifrunner.gnm2.ann1.YJ9VNC	6.59367	6.3606	5.81548	8.01803	9.34693	6.94657	5.54283	8.23259	8.16638	6.51066	8.88434	6.0602
arahy.Tifrunner.gnm2.ann1.YJ9NI9	0	0.240233	0.091782	0.177076	0.146685	0.039389	0.18151	0.36876	0.227003	0.236943	0.255213	0.184669
arahy.Tifrunner.gnm2.ann1.YJ94QI	0.398228	0.211298	0.639029	0.57642	1.11188	0.912424	0.202012	0.464451	0.032458	0.748112	0.828622	1.00455
arahy.Tifrunner.gnm2.ann1.YJ7I0Y	0	0	0	0	0	0	0	0	0.033178	0	0	0
arahy.Tifrunner.gnm2.ann1.YJ6A8I	0	0	0	0.107336	0	0	0	0.095656	0.005855	0	0.042283	0
arahy.Tifrunner.gnm2.ann1.YJ5L14	4.47671	4.56123	4.29002	5.0803	4.44195	3.86807	4.93464	5.71862	4.76711	4.28479	4.70067	4.84084
arahy.Tifrunner.gnm2.ann1.YJ5G8U	2.30212	2.69087	2.58298	3.03373	3.16649	2.33425	2.16193	2.50287	2.68831	2.64143	1.97358	2.11967
arahy.Tifrunner.gnm2.ann1.YJ5AIH	0.535426	0.651464	0.428042	0.620367	0.623252	0.843643	0.767628	0.73143	0.682084	0.182652	0.518402	0.533074
arahy.Tifrunner.gnm2.ann1.YJ53B6	0.355569	0.24294	0.608936	0.060378	0.459693	0.8136	0.191852	0.248898	0.16396	0.447688	0.187012	0.468191
arahy.Tifrunner.gnm2.ann1.YJ4ER4	0.865013	0.482715	0.625899	1.18723	0.403049	1.14657	1.25663	1.83127	1.16796	2.48468	2.01933	0.501571
arahy.Tifrunner.gnm2.ann1.YJ4E0A	0	0	2.55857	2.35303	0	0	2.93584	3.88276	0	0	2.33636	2.40184
arahy.Tifrunner.gnm2.ann1.YJ3JQK	2.68442	2.661	2.10159	3.14786	3.78128	2.50198	2.7512	3.87036	4.00468	4.32093	3.42804	2.81996
arahy.Tifrunner.gnm2.ann1.YJ1RAA	39.9654	50.1072	45.2382	45.5757	54.0379	39.0776	39.7946	39.3463	42.3449	47.4095	40.3807	50.8152
arahy.Tifrunner.gnm2.ann1.YJ1J9B	31.7439	31.8468	28.3878	27.2784	29.2832	22.1977	37.7457	48.572	48.5145	1.67519	33.0249	29.4111
arahy.Tifrunner.gnm2.ann1.YJ0DCK	0	0	0	0	0	0	0	0	0	0	20.3954	0
arahy.Tifrunner.gnm2.ann1.YJ0504	0.73885	0.436728	0.77155	0.823074	0.333399	0.559323	0.627696	0.594389	0.437701	0.817757	1.58057	0.632493
arahy.Tifrunner.gnm2.ann1.YIY9X1	0.677282	0.703587	0.955836	0.510237	0.556106	0.486051	1.41524	0.889334	1.10639	0.979173	0.99097	1.42225
arahy.Tifrunner.gnm2.ann1.YIXS33	5.24068	4.86436	3.84466	4.5523	4.27885	3.59858	3.69205	4.75533	5.02951	6.55018	6.12531	5.25634
arahy.Tifrunner.gnm2.ann1.YIX88E	5.95736	4.34682	5.0348	4.15057	4.51836	3.83682	5.05964	4.82697	4.74808	5.44901	4.6599	3.19619
arahy.Tifrunner.gnm2.ann1.YIX46G	4.60257	3.19156	3.53956	6.3819	4.94355	7.48754	2.90131	4.52698	6.74175	5.41374	5.71169	8.66558
arahy.Tifrunner.gnm2.ann1.YIX0R7	1.21619	1.11206	0.492232	0.297068	0.638668	0.76815	0.665963	0.283599	0.818567	0.196406	1.12748	2.71767
arahy.Tifrunner.gnm2.ann1.YIVF98	10.6726	9.28213	7.60927	7.50064	8.17053	7.84968	8.78338	10.1459	13.9105	12.2311	10.6283	6.57014
arahy.Tifrunner.gnm2.ann1.YIRY4V	3.08791	3.44893	3.38892	3.28963	2.49504	3.96819	3.81611	3.83301	4.36637	3.43029	2.55011	3.81825
arahy.Tifrunner.gnm2.ann1.YIQZ07	0.400877	0.163864	0.378413	0	0.660061	0.580542	0.828194	0.948891	0.546702	0.594757	0.295132	0.93697
arahy.Tifrunner.gnm2.ann1.YIQ5H3	0	0	0	0	0	0	0	0	0.555559	0.669151	0	0
arahy.Tifrunner.gnm2.ann1.YIN61I	2.53036	3.21541	3.88868	3.57567	3.46571	3.81853	4.55075	5.62921	4.74894	4.21877	4.12001	4.26239
arahy.Tifrunner.gnm2.ann1.YIM4MN	2.77971	4.37925	3.86848	2.99965	2.01519	3.66728	6.08628	5.92166	5.52158	2.50885	2.55138	1.81161
arahy.Tifrunner.gnm2.ann1.YILV44	2.12427	2.8861	2.98989	3.0199	2.55384	2.687	2.25593	2.47772	2.35931	3.0057	4.58494	3.7563
arahy.Tifrunner.gnm2.ann1.YIL91U	2.30263	2.78105	2.46499	0	1.82575	2.74691	2.49908	2.33228	2.84826	0	0.073729	3.33982
arahy.Tifrunner.gnm2.ann1.YIK8JJ	7.56038	6.09529	5.85224	6.36408	4.4215	5.23367	3.19865	3.58414	2.22646	4.51227	3.3918	5.12442
arahy.Tifrunner.gnm2.ann1.YIK7D0	10.7606	12.0803	10.712	11.8351	9.46462	6.52256	13.5885	14.6169	12.9421	12.4461	14.0866	7.03647
arahy.Tifrunner.gnm2.ann1.YIK4TL	1.40853	1.38155	1.52742	1.19906	1.13689	1.78561	1.36045	1.73209	1.70513	1.48979	1.36805	1.49904
arahy.Tifrunner.gnm2.ann1.YII7CZ	0.544045	0.376352	0.147993	0.179462	0	0.339813	0.788682	0	0.714652	0.30171	0.473533	0.454978
arahy.Tifrunner.gnm2.ann1.YII6YD	5.82326	2.95841	2.23069	2.50457	2.0136	2.72848	2.97814	4.05934	3.40925	3.14782	3.86617	1.67681
arahy.Tifrunner.gnm2.ann1.YIG4PR	5.69439	5.73145	4.53383	4.6328	5.34703	5.8489	6.79394	6.14733	7.86969	3.4692	3.7682	4.21836
arahy.Tifrunner.gnm2.ann1.YICS0E	60.2528	39.3845	36.0904	41.8572	19.1999	33.3468	53.0074	54.4615	43.1733	25.9036	44.7773	10.0862
arahy.Tifrunner.gnm2.ann1.YIC3VW	0.411116	0.675782	0.604635	0.357785	0.416695	0.350257	0.508702	0.754438	0.821124	0.479272	0.49662	0.570576
arahy.Tifrunner.gnm2.ann1.YIBE0H	3.71129	5.2379	4.82277	6.51733	7.20759	5.09068	4.09672	7.11159	4.90937	6.01052	7.81998	6.6854
arahy.Tifrunner.gnm2.ann1.YIAG1Z	16.821	20.4622	17.0709	14.5374	14.5771	18.1592	14.3566	15.1217	13.0753	19.1463	19.6507	19.6978
arahy.Tifrunner.gnm2.ann1.YI9QZC	12.3985	9.23785	10.4854	7.38086	6.32201	10.1564	15.6996	13.9928	12.6093	8.49141	8.79911	8.42771
arahy.Tifrunner.gnm2.ann1.YI9GDS	2.00658	1.80885	1.93578	1.62785	1.72782	1.18038	2.0604	2.0937	2.10457	2.68933	2.3348	1.51584
arahy.Tifrunner.gnm2.ann1.YI9B6B	1.07812	0.745423	0.713313	0.466395	0.183436	0.204	0.412058	0.563617	0.708022	0.158577	0.37194	0.182924
arahy.Tifrunner.gnm2.ann1.YI95N7	7.83073	9.2852	11.537	9.38851	11.5098	7.32801	6.66539	7.38975	7.2983	10.4786	10.03	8.45855
arahy.Tifrunner.gnm2.ann1.YI8MDQ	13.4648	34.1181	27.6733	8.33225	20.884	9.63141	12.7212	12.0751	32.3586	9.09481	9.94956	14.9563
arahy.Tifrunner.gnm2.ann1.YI8I4N	0.525871	0.199473	0.595806	0.857728	0.321911	0.474895	0.144559	0.389906	0.171598	0	0.074973	0.619993
arahy.Tifrunner.gnm2.ann1.YI82QK	1.02937	1.56977	0	0	1.09387	0.03116	0.048709	0	2.33483	0.162288	0	0.046764
arahy.Tifrunner.gnm2.ann1.YI7X4S	1.76717	2.22248	3.0565	2.08364	2.57192	2.71943	1.13918	1.67114	1.36709	2.61747	1.90131	2.00527
arahy.Tifrunner.gnm2.ann1.YI7QGP	5.99069	7.2372	8.64412	7.53617	8.5114	7.37805	7.26092	7.86262	7.55442	6.83836	7.46932	8.94437
arahy.Tifrunner.gnm2.ann1.YI7MP2	0	0	0	0	0	0.035619	0	0	0	0	0	0
arahy.Tifrunner.gnm2.ann1.YI6NTU	0	0.347878	0.038141	0.218193	0	0	0.109393	0.38807	0.398824	0.23068	0	0.103244
arahy.Tifrunner.gnm2.ann1.YI6NS6	5.19223	3.78728	3.97371	4.03397	4.81448	2.79126	5.12142	5.54417	6.6022	3.47083	4.58275	5.37353
arahy.Tifrunner.gnm2.ann1.YI6E2M	4.8343	6.56984	4.60147	5.52874	6.32252	4.47191	6.79502	6.13479	5.76032	6.87299	6.7968	6.48427
arahy.Tifrunner.gnm2.ann1.YI62HX	8.34286	9.29224	9.03195	9.36869	9.72039	6.97182	9.12941	8.60791	11.3834	9.86239	9.97141	9.57565
arahy.Tifrunner.gnm2.ann1.YI59MM	9.11378	11.082	11.753	9.94567	10.9216	11.0747	9.92757	19.7311	10.4851	9.90636	8.58267	15.7276
arahy.Tifrunner.gnm2.ann1.YI4YN9	6.91028	7.73196	8.23934	9.68787	9.98384	10.3322	9.13467	8.89072	9.29965	12.063	11.5618	13.0697
arahy.Tifrunner.gnm2.ann1.YI4Y80	0.036845	0	0	0	0	0	0	0	0	0	0	0
arahy.Tifrunner.gnm2.ann1.YI4EIM	6.2762	12.5586	9.1045	0	0	3.96313	0	0	0	0	0	0
arahy.Tifrunner.gnm2.ann1.YI48ND	1.64987	1.07245	2.47713	2.66067	1.14277	1.47778	2.59538	3.99693	2.95862	2.3428	2.40015	1.82662
arahy.Tifrunner.gnm2.ann1.YI4799	2.42074	2.51099	2.41325	3.39219	2.99584	2.9974	3.5215	3.52178	6.10012	3.17208	2.93771	2.80607
arahy.Tifrunner.gnm2.ann1.YI3R6M	1.94915	2.47974	1.33801	1.6651	2.73417	1.85811	1.96359	2.75403	2.1348	3.60793	2.61172	2.8836
arahy.Tifrunner.gnm2.ann1.YI1HYY	0.877125	0.851222	0.409304	0.534992	0.357256	0.229056	0.492544	0.123028	0.185511	4.01331	2.69936	0.50029
arahy.Tifrunner.gnm2.ann1.YI1C88	1.20314	1.35408	1.26593	1.54809	1.4212	1.32787	0.983249	1.10006	1.26275	1.10837	1.24743	0.897088
arahy.Tifrunner.gnm2.ann1.YI1B95	0	0.225808	0.305896	0	0.187668	0	0	0.055148	0.55012	0	0.089158	0.063266
arahy.Tifrunner.gnm2.ann1.YI11AC	0	0	0	0	0	0	0	0	5.4333	4.23358	0	5.19197
arahy.Tifrunner.gnm2.ann1.YI114N	30.3128	21.5048	28.375	16.663	10.0567	26.158	57.9918	39.1668	40.2682	26.3698	27.4375	22.3482
arahy.Tifrunner.gnm2.ann1.YHZ4YG	1.79825	1.83171	1.53766	2.60684	1.57438	1.8608	1.39993	0.766364	1.2573	1.77843	2.50677	2.00261
arahy.Tifrunner.gnm2.ann1.YHY8UM	0.049589	0	0	0	0	0	0	0	0	0.320911	0.200094	0.068302
arahy.Tifrunner.gnm2.ann1.YHX78I	20.6986	14.7541	20.1068	10.068	10.3208	30.4235	29.6516	19.1297	19.9746	11.8204	11.6791	24.8951
arahy.Tifrunner.gnm2.ann1.YHVV91	3.92719	4.75245	5.14446	6.6209	6.10608	4.68455	6.23733	7.90673	8.57377	6.08509	5.97919	2.77497
arahy.Tifrunner.gnm2.ann1.YHU8PA	367.623	416.353	359.292	368.579	388.475	467.152	241.62	297.496	349.327	315.615	311.719	370.538
arahy.Tifrunner.gnm2.ann1.YHR8J4	0	0	0	0	0	0	0	0	0	0.13688	0	0
arahy.Tifrunner.gnm2.ann1.YHR4LX	14.8683	17.0712	13.6519	11.7075	12.6714	9.16113	12.2604	12.6278	12.6115	13.876	10.5413	7.31016
arahy.Tifrunner.gnm2.ann1.YHQH5W	6.348	6.63807	6.15984	5.92337	7.75697	5.21277	5.80209	7.03803	6.78486	6.85806	6.57992	5.65536
arahy.Tifrunner.gnm2.ann1.YHPV6C	0.655666	0.512807	0.161285	1.34838	2.02857	0.964232	2.44028	1.98559	1.6774	1.88783	1.38557	2.40679
arahy.Tifrunner.gnm2.ann1.YHN8YH	0	0	0	0	0	0	0.226662	0.026073	0.469793	0	0	0
arahy.Tifrunner.gnm2.ann1.YHN668	4.26468	5.51303	5.43321	4.45232	4.26943	3.73181	4.62664	7.17194	4.4	5.33966	4.86861	4.28718
arahy.Tifrunner.gnm2.ann1.YHM9KM	0.759074	1.419	0.887035	0.620764	0.586336	0.861065	0.789731	0.777944	1.19767	0.836352	0.882027	0.694763
arahy.Tifrunner.gnm2.ann1.YHM7AJ	0.28519	0.292895	0.045975	0	0.736745	0.565328	0.062088	0.389756	0.313409	0.505233	0.288471	0.677932
arahy.Tifrunner.gnm2.ann1.YHI9TY	1.16147	1.42604	1.5542	1.96293	2.28345	1.36115	1.61108	1.54365	2.03359	1.64419	1.56104	1.51473
arahy.Tifrunner.gnm2.ann1.YHH73E	68.3578	64.6318	73.4872	68.1232	85.5242	80.5778	77.5066	63.498	72.9303	78.6481	73.2458	79.1991
arahy.Tifrunner.gnm2.ann1.YHAP2I	13.3182	14.6872	14.2289	14.6293	16.0506	11.8337	12.7243	11.8646	11.7334	15.2825	18.6779	20.9541
arahy.Tifrunner.gnm2.ann1.YH9HLJ	1.24821	2.14227	1.55333	1.44245	1.99552	0.850243	0.945846	1.23985	1.62859	2.181	1.55815	0.328345
arahy.Tifrunner.gnm2.ann1.YH7XEC	198.528	184.565	234.381	323.381	448.794	271.534	169.047	210.343	149.756	299.203	255.976	264.418
arahy.Tifrunner.gnm2.ann1.YH7NAD	3.03065	2.13092	2.19372	4.73657	4.21979	3.12306	2.50096	4.44064	4.37139	8.42025	6.25608	6.37291
arahy.Tifrunner.gnm2.ann1.YH7FH0	2.08677	2.08025	1.71828	1.8085	2.59471	2.62352	2.2924	2.65837	2.89713	2.66971	2.51504	2.37438
arahy.Tifrunner.gnm2.ann1.YH6MC2	3.45816	3.94184	1.99472	2.18477	4.25202	2.09485	2.43864	2.67063	3.13248	3.19598	2.50492	2.79712
arahy.Tifrunner.gnm2.ann1.YH4M25	1.28695	1.29073	1.38384	1.20193	1.36048	1.41995	1.68571	1.35841	2.03462	1.23921	1.83927	1.92494
arahy.Tifrunner.gnm2.ann1.YH23E2	11.4115	6.58362	6.5845	9.45984	6.88899	7.64193	6.5527	4.0596	5.84195	12.2195	6.87459	8.17595
arahy.Tifrunner.gnm2.ann1.YH1IQ1	4.45086	6.36965	4.40146	3.92667	5.50406	5.03603	5.82334	4.90171	3.66154	5.02703	4.90052	4.54547
arahy.Tifrunner.gnm2.ann1.YH0XA6	9.9699	5.12464	5.7656	5.12493	4.32133	36.7556	13.2355	9.19968	8.09527	5.89815	4.93432	14.5223
arahy.Tifrunner.gnm2.ann1.YH0JLY	134.261	165.556	164.026	162.714	155.717	130.469	129.998	120.446	124.063	133.089	150.836	134.236
arahy.Tifrunner.gnm2.ann1.YH0FMF	8.36909	10.7702	9.88702	10.0899	9.92941	8.9186	8.9576	9.42716	10.0189	8.44347	9.31946	7.3465
arahy.Tifrunner.gnm2.ann1.YH0B1H	5.75822	5.323	6.03965	5.86134	5.12294	6.17959	5.70762	5.37843	5.63681	6.14843	5.87747	4.95426
arahy.Tifrunner.gnm2.ann1.YGZX15	0	0	0	0	0	0	0.026533	0	0	0	0	0
arahy.Tifrunner.gnm2.ann1.YGZ7WH	0	0	0	0	0	0	0	0	0	0.134562	0	0
arahy.Tifrunner.gnm2.ann1.YGY15Y	0.051853	0.128838	0.0649	0.060819	0.040438	0.193924	0.118481	0.037318	0.149927	0.204634	0.07105	0.017125
arahy.Tifrunner.gnm2.ann1.YGS75T	4.21122	4.3217	4.34926	3.10222	4.50164	4.18924	6.63329	5.42306	5.00204	5.07287	5.19317	5.90224
arahy.Tifrunner.gnm2.ann1.YGQD0Q	0	0	0	0	0	0	0	0	0	0	0.122889	0
arahy.Tifrunner.gnm2.ann1.YGP4KT	0	0	0	0	0	0	0.273746	0.860154	0	0	0	0
arahy.Tifrunner.gnm2.ann1.YGE525	0.036088	0.103835	0.091199	1.35011	8.07844	0.45962	3.73577	4.18371	8.603	3.82362	7.82096	4.87068
arahy.Tifrunner.gnm2.ann1.YGBT0E	0	0	0	0	0.069931	0	0	0	0	0	0	0
arahy.Tifrunner.gnm2.ann1.YGBE80	18.6384	22.2343	23.0944	24.2198	20.0093	22.2081	22.2649	22.0143	25.013	23.7186	23.2035	22.8435
arahy.Tifrunner.gnm2.ann1.YGB7WG	1.679	2.43191	2.02657	2.2418	2.09853	1.26557	1.94141	2.27377	2.2469	2.05863	2.31469	1.60386
arahy.Tifrunner.gnm2.ann1.YGA72Z	9.7166	11.2113	9.75084	9.91718	9.83088	13.2423	10.8236	10.8793	11.764	10.6977	9.3957	11.2775
arahy.Tifrunner.gnm2.ann1.YG9RMG	1.11836	1.01003	0.422255	0.391223	0.778856	0.278752	0.782554	0.41876	0.611278	0.553754	1.825	1.25116
arahy.Tifrunner.gnm2.ann1.YG9QF5	3.67734	3.4684	2.83249	4.32186	4.67622	2.62521	2.61097	2.31372	2.27645	4.588	3.99291	3.50813
arahy.Tifrunner.gnm2.ann1.YG951Q	0.09846	0	0	0	0	0.966217	0.096069	0.477346	0	0	0	0
arahy.Tifrunner.gnm2.ann1.YG8T0S	70.7454	87.6625	82.028	90.6335	110.57	95.0191	63.6497	78.3398	67.6048	115.739	86.9147	98.7604
arahy.Tifrunner.gnm2.ann1.YG877J	2.9548	3.17961	3.16845	3.7806	3.58936	1.62079	3.56345	3.10375	3.44685	4.11286	3.15157	2.88356
arahy.Tifrunner.gnm2.ann1.YG55AK	7.07156	8.3712	7.75124	9.19129	8.78609	6.82351	9.84561	10.8039	9.79167	12.4925	12.341	10.4807
arahy.Tifrunner.gnm2.ann1.YG552F	22.8953	24.5519	23.6884	24.486	24.18	26.3028	24.1866	26.6078	22.7915	23.6066	23.6024	23.7526
arahy.Tifrunner.gnm2.ann1.YG2WAC	1.28718	1.96097	0.561357	0.897256	1.1091	0.220653	0.220723	0.219154	0.999111	6.34448	0.698616	0.522271
arahy.Tifrunner.gnm2.ann1.YG2QQU	0	0.04135	0.052093	0.053722	0	0.151116	4.72985	11.7221	8.16896	7.88939	4.42534	3.05793
arahy.Tifrunner.gnm2.ann1.YG2Q7Y	175.11	128.419	184.823	122.724	145.003	481.204	342.29	483.241	357.159	419.978	416.069	692.315
arahy.Tifrunner.gnm2.ann1.YG256T	7.1374	6.92305	6.27449	5.26898	6.13665	6.26098	7.152	8.40069	8.41724	7.78269	7.00452	4.68177
arahy.Tifrunner.gnm2.ann1.YG1L25	14.9089	18.3752	20.153	22.3045	20.3173	17.1108	16.8275	18.6315	18.1238	21.1588	19.7664	19.114
arahy.Tifrunner.gnm2.ann1.YG0TZE	0	0	0	0	0	0	0	0	0	0	0	0.101696
arahy.Tifrunner.gnm2.ann1.YG0QBR	1.88252	2.20387	2.04313	2.3186	2.44112	2.58913	3.94814	4.80093	3.73885	3.13996	2.48217	2.28966
arahy.Tifrunner.gnm2.ann1.YFZW08	2.3653	2.19891	2.53236	2.68614	2.22836	2.10186	2.6876	3.90828	4.63313	1.88755	1.9475	2.69655
arahy.Tifrunner.gnm2.ann1.YFZF4W	26.2472	17.5919	14.1034	23.7091	17.1969	25.1062	14.8609	20.4561	23.1176	22.812	29.0743	16.0157
arahy.Tifrunner.gnm2.ann1.YFY9ZJ	5.49914	8.03707	5.85172	5.29989	6.05721	5.32361	3.22465	4.09347	5.76681	5.9677	6.49593	5.66726
arahy.Tifrunner.gnm2.ann1.YFX1MF	4.47905	0	0	5.2047	0	5.30727	7.37918	4.62995	0	6.94775	5.24246	0
arahy.Tifrunner.gnm2.ann1.YFTQ52	2.52648	2.44256	3.79968	1.33912	3.40962	3.31675	3.27992	2.85227	3.06422	3.9094	1.78763	4.1082
arahy.Tifrunner.gnm2.ann1.YFT3VK	3.88397	4.96781	4.655	5.13065	5.25483	4.32664	3.22729	4.25859	4.95514	4.23177	5.03132	5.99694
arahy.Tifrunner.gnm2.ann1.YFRU1Z	5.61464	7.37652	7.17774	5.0816	4.95508	4.55635	4.18839	4.62788	5.03887	4.71495	5.55869	6.33788
arahy.Tifrunner.gnm2.ann1.YFMJ6M	14.9584	14.2428	15.3196	15.2313	15.9305	15.6202	16.1312	15.1137	13.9864	16.9836	18.3384	14.8067
arahy.Tifrunner.gnm2.ann1.YFKM11	5.25494	3.12441	4.14288	2.08441	2.31484	3.48921	7.15591	6.4471	6.26963	4.47697	3.36254	4.32394
[truncated: 54,060 more rows]

## Sheet: Table S4
Table S4 Differentially expressed genes of HNR05 vs LNR05
Gene ID	FDR	log2FC	regulated	GO_annotation	KEGG_annotation	NR_annotation
Arachis_hypogaea_newGene_11322	1.72005e-37	-4.09469	down	Molecular Function: ATP-dependent RNA helicase activity (GO:0004004);; Molecular Function: ATP binding (GO:0005524);; Cellular Component: spliceosomal complex (GO:0005681);; Cellular Component: cytoplasm (GO:0005737);; Biological Process: RNA processing (GO:0006396);; Molecular Function: RNA binding (GO:0044822);;	K12818|0|adu:107482109|K12818 ATP-dependent RNA helicase DHX8/PRP22 [EC:3.6.4.13] | (RefSeq) probable pre-mRNA-splicing factor ATP-dependent RNA helicase DEAH4	probable pre-mRNA-splicing factor ATP-dependent RNA helicase DEAH4 [Arachis duranensis]
Arachis_hypogaea_newGene_14895	1.14639e-15	1.28724	up	Biological Process: flavonoid biosynthetic process (GO:0009813);; Cellular Component: intracellular membrane-bounded organelle (GO:0043231);; Biological Process: flavonoid glucuronidation (GO:0052696);; Molecular Function: quercetin 3-O-glucosyltransferase activity (GO:0080043);; Molecular Function: quercetin 7-O-glucosyltransferase activity (GO:0080044);;	K13496|0|aip:107604798|K13496 UDP-glucosyl transferase 73C [EC:2.4.1.-] | (RefSeq) UDP-glycosyltransferase 73C1-like	UDP-glycosyltransferase 73C1 [Arachis ipaensis]
Arachis_hypogaea_newGene_18714	3.63354e-15	-1.85586	down	Molecular Function: electron carrier activity (GO:0009055);; Biological Process: electron transport chain (GO:0022900);; Molecular Function: metal ion binding (GO:0046872);; Molecular Function: 2 iron, 2 sulfur cluster binding (GO:0051537);;	K02639|3.12028e-76|aip:107617822|K02639 ferredoxin | (RefSeq) ferredoxin, root R-B2-like	ferredoxin, root R-B2 [Arachis duranensis]
Arachis_hypogaea_newGene_19012	1.0379e-05	-1.77912	down	Molecular Function: metal ion binding (GO:0046872);;	--	uncharacterized protein LOC110268363 [Arachis ipaensis]
Arachis_hypogaea_newGene_19597	0.0049305	1.01064	up	Molecular Function: ubiquitin-protein transferase activity (GO:0004842);; Biological Process: protein ubiquitination (GO:0016567);; Cellular Component: SCF ubiquitin ligase complex (GO:0019005);; Biological Process: SCF-dependent proteasomal ubiquitin-dependent protein catabolic process (GO:0031146);;	--	F-box only protein 13 isoform X1 [Arachis duranensis]
Arachis_hypogaea_newGene_19626	5.1644e-09	2.13207	up	Cellular Component: membrane (GO:0016020);;	--	uncharacterized protein LOC110268048 [Arachis ipaensis]
Arachis_hypogaea_newGene_19725	8.64687e-15	2.47002	up	--	--	uncharacterized protein LOC110276517 [Arachis duranensis]
Arachis_hypogaea_newGene_19922	3.29097e-05	1.57953	up	Molecular Function: nucleic acid binding (GO:0003676);; Molecular Function: zinc ion binding (GO:0008270);; Biological Process: DNA integration (GO:0015074);;	--	uncharacterized protein LOC107490201 [Arachis duranensis]
Arachis_hypogaea_newGene_2331	0.00312809	1.34949	up	--	--	--
Arachis_hypogaea_newGene_2662	1.05327e-13	-2.6606	down	--	--	repetitive proline-rich cell wall protein 2 [Arachis duranensis]
Arachis_hypogaea_newGene_3779	0.00076033	1.28088	up	Molecular Function: ATP binding (GO:0005524);; Cellular Component: vacuolar membrane (GO:0005774);; Cellular Component: plasma membrane (GO:0005886);; Molecular Function: ATPase activity (GO:0016887);;	--	ABC transporter I family member 17 isoform X1 [Arachis ipaensis]
Arachis_hypogaea_newGene_4012	5.21441e-08	-2.0724	down	--	--	protein FAR1-RELATED SEQUENCE 5-like [Arachis duranensis]
Arachis_hypogaea_newGene_4313	2.41924e-11	-2.44618	down	Molecular Function: DNA binding (GO:0003677);; Cellular Component: nucleus (GO:0005634);;	--	protein RADIALIS-like 3 [Arachis duranensis]
Arachis_hypogaea_newGene_4384	6.80872e-11	-2.40167	down	--	--	--
Arachis_hypogaea_newGene_6458	0.00299296	1.34665	up	--	--	uncharacterized protein LOC110267716 [Arachis ipaensis]
Arachis_hypogaea_newGene_6863	4.78979e-06	-1.70405	down	--	--	uncharacterized protein LOC107622942 [Arachis ipaensis]
Arachis_hypogaea_newGene_7510	0.00330006	1.14294	up	Molecular Function: transferase activity (GO:0016740);;	K04733|1.1219e-26|aip:107636958|K04733 interleukin-1 receptor-associated kinase 4 [EC:2.7.11.1] | (RefSeq) receptor-like kinase TMK2	LEAF RUST 10 DISEASE-RESISTANCE LOCUS RECEPTOR-LIKE PROTEIN KINASE-like 2.2 [Arachis ipaensis]
Arachis_hypogaea_newGene_9567	6.48057e-06	1.34094	up	--	--	uncharacterized protein LOC107605009 [Arachis ipaensis]
Arachis_hypogaea_newGene_9960	5.60775e-21	-3.24311	down	--	--	uncharacterized protein LOC107475664 [Arachis duranensis]
arahy.Tifrunner.gnm2.ann1.02W0P7	0.001312	-1.429	down	--	--	miraculin [Arachis ipaensis]
arahy.Tifrunner.gnm2.ann1.03QWZ4	7.67844e-31	-2.62296	down	Biological Process: response to stress (GO:0006950);;	--	indole-3-acetic acid-induced protein ARG2 [Arachis ipaensis]
arahy.Tifrunner.gnm2.ann1.083TJ3	2.58354e-05	-1.36525	down	Molecular Function: calcium:proton antiporter activity (GO:0015369);; Cellular Component: integral component of membrane (GO:0016021);; Biological Process: calcium ion transmembrane transport (GO:0070588);;	K07300|0|adu:107484900|K07300 Ca2+:H+ antiporter | (RefSeq) vacuolar cation/proton exchanger 3-like	vacuolar cation/proton exchanger 3 [Arachis duranensis]
arahy.Tifrunner.gnm2.ann1.08LKRL	3.63354e-15	-2.77925	down	Cellular Component: extracellular region (GO:0005576);; Cellular Component: cell wall (GO:0005618);; Biological Process: plant-type cell wall organization (GO:0009664);; Cellular Component: membrane (GO:0016020);;	--	putative expansin-A17 [Arachis ipaensis]
arahy.Tifrunner.gnm2.ann1.0PC09D	0.000954195	1.29447	up	Molecular Function: oxidoreductase activity (GO:0016491);; Biological Process: oxidation-reduction process (GO:0055114);;	--	probable aldo-keto reductase 1 [Arachis duranensis]
arahy.Tifrunner.gnm2.ann1.0QA3UW	3.46183e-15	-2.75904	down	Cellular Component: extracellular region (GO:0005576);; Cellular Component: cell wall (GO:0005618);; Biological Process: plant-type cell wall organization (GO:0009664);; Cellular Component: membrane (GO:0016020);;	--	putative expansin-A17 [Arachis duranensis]
arahy.Tifrunner.gnm2.ann1.0RF8SX	0.000894676	1.43709	up	Molecular Function: glutathione transferase activity (GO:0004364);; Cellular Component: cytoplasm (GO:0005737);; Biological Process: glutathione metabolic process (GO:0006749);; Biological Process: toxin catabolic process (GO:0009407);;	K00799|3.53555e-135|aip:107614126|K00799 glutathione S-transferase [EC:2.5.1.18] | (RefSeq) probable glutathione S-transferase parC	probable glutathione S-transferase parC [Arachis ipaensis]
arahy.Tifrunner.gnm2.ann1.12FCEZ	0.00476967	1.089	up	Molecular Function: nucleoside transmembrane transporter activity (GO:0005337);; Cellular Component: integral component of membrane (GO:0016021);; Biological Process: nucleoside transmembrane transport (GO:1901642);;	K15014|2.30842e-16|aip:107614458|K15014 solute carrier family 29 (equilibrative nucleoside transporter), member 1/2/3 | (RefSeq) equilibrative nucleotide transporter 3-like	equilibrative nucleotide transporter 3-like isoform X1 [Arachis ipaensis]
arahy.Tifrunner.gnm2.ann1.16WDW5	0.000141059	1.60957	up	Molecular Function: glutathione transferase activity (GO:0004364);; Cellular Component: cytoplasm (GO:0005737);; Biological Process: glutathione metabolic process (GO:0006749);; Biological Process: toxin catabolic process (GO:0009407);;	K00799|7.81542e-132|adu:107459586|K00799 glutathione S-transferase [EC:2.5.1.18] | (RefSeq) probable glutathione S-transferase	probable glutathione S-transferase isoform X1 [Arachis duranensis]
arahy.Tifrunner.gnm2.ann1.1KM4NQ	0.00575747	1.23303	up	--	K09422|0|aip:107626236|K09422 myb proto-oncogene protein, plant | (RefSeq) transcription factor MYB3-like	transcription factor MYB74 isoform X3 [Arachis ipaensis]
arahy.Tifrunner.gnm2.ann1.1R6Q1E	0.00135467	1.28772	up	Cellular Component: mitochondrion (GO:0005739);; Cellular Component: chloroplast stroma (GO:0009570);; Biological Process: leaf senescence (GO:0010150);; Molecular Function: 2 iron, 2 sulfur cluster binding (GO:0051537);; Biological Process: iron ion homeostasis (GO:0055072);; Biological Process: reactive oxygen species metabolic process (GO:0072593);;	--	CDGSH iron-sulfur domain-containing protein NEET [Arachis duranensis]
arahy.Tifrunner.gnm2.ann1.1TW9IR	0.00537032	-1.08556	down	Molecular Function: transferase activity, transferring glycosyl groups (GO:0016757);;	K10798|0|aip:107626174|K10798 poly [ADP-ribose] polymerase [EC:2.4.2.30] | (RefSeq) poly [ADP-ribose] polymerase 2	poly [ADP-ribose] polymerase 2 isoform X1 [Arachis ipaensis]
arahy.Tifrunner.gnm2.ann1.1VZ6LQ	2.25775e-07	1.58544	up	Molecular Function: hydrolase activity (GO:0016787);;	--	endo-1,3-1,4-beta-d-glucanase [Quercus suber]
arahy.Tifrunner.gnm2.ann1.22S773	5.79589e-06	-1.0863	down	Molecular Function: oxidoreductase activity (GO:0016491);;	K00279|2.78761e-149|aip:107643105|K00279 cytokinin dehydrogenase [EC:1.5.99.12] | (RefSeq) cytokinin dehydrogenase 2-like	cytokinin dehydrogenase 2 [Arachis ipaensis]
arahy.Tifrunner.gnm2.ann1.26BATJ	4.62173e-19	-1.72521	down	Molecular Function: ferredoxin-NADP+ reductase activity (GO:0004324);; Biological Process: oxidation-reduction process (GO:0055114);;	K02641|0|adu:107483181|K02641 ferredoxin--NADP+ reductase [EC:1.18.1.2] | (RefSeq) ferredoxin--NADP reductase, root isozyme, chloroplastic	ferredoxin--NADP reductase, root isozyme, chloroplastic [Arachis duranensis]
arahy.Tifrunner.gnm2.ann1.26R06I	5.11827e-07	-1.16973	down	Cellular Component: cell wall (GO:0005618);; Molecular Function: pectinesterase activity (GO:0030599);; Biological Process: cell wall modification (GO:0042545);; Biological Process: negative regulation of catalytic activity (GO:0043086);; Molecular Function: aspartyl esterase activity (GO:0045330);; Biological Process: pectin catabolic process (GO:0045490);; Molecular Function: pectinesterase inh…	K01051|0|aip:107629732|K01051 pectinesterase [EC:3.1.1.11] | (RefSeq) probable pectinesterase/pectinesterase inhibitor 60	probable pectinesterase/pectinesterase inhibitor 60 [Arachis ipaensis]
arahy.Tifrunner.gnm2.ann1.2GR8KM	0.00299062	1.14131	up	Molecular Function: protein serine/threonine kinase activity (GO:0004674);; Molecular Function: ATP binding (GO:0005524);; Biological Process: protein phosphorylation (GO:0006468);; Cellular Component: integral component of membrane (GO:0016021);; Biological Process: recognition of pollen (GO:0048544);;	--	G-type lectin S-receptor-like serine/threonine-protein kinase At4g27290 [Arachis ipaensis]
arahy.Tifrunner.gnm2.ann1.2R861R	0.00126012	-1.42334	down	--	--	expansin-like B1 [Arachis duranensis]
arahy.Tifrunner.gnm2.ann1.2T470H	3.28736e-33	-1.49065	down	--	--	LOW QUALITY PROTEIN: protein NLP8-like [Arachis duranensis]
arahy.Tifrunner.gnm2.ann1.31R95M	0.00081672	1.07141	up	Biological Process: carbohydrate metabolic process (GO:0005975);; Molecular Function: beta-glucosidase activity (GO:0008422);; Molecular Function: scopolin beta-glucosidase activity (GO:0102483);;	K01188|2.34018e-164|aip:107613964|K01188 beta-glucosidase [EC:3.2.1.21] | (RefSeq) vicianin hydrolase-like	vicianin hydrolase [Arachis ipaensis]
arahy.Tifrunner.gnm2.ann1.35ND81	2.6571e-09	-2.20634	down	Molecular Function: uroporphyrin-III C-methyltransferase activity (GO:0004851);; Biological Process: siroheme biosynthetic process (GO:0019354);; Biological Process: methylation (GO:0032259);; Biological Process: oxidation-reduction process (GO:0055114);;	--	uncharacterized protein LOC107458929 [Arachis duranensis]
arahy.Tifrunner.gnm2.ann1.3895TY	7.17733e-68	-5.29447	down	--	--	LOB domain-containing protein 38 isoform X1 [Arachis duranensis]
arahy.Tifrunner.gnm2.ann1.3E2B2N	3.58992e-25	-3.34821	down	Molecular Function: adenylate cyclase activity (GO:0004016);; Biological Process: cAMP biosynthetic process (GO:0006171);;	--	plant intracellular Ras-group-related LRR protein 6 [Arachis duranensis]
arahy.Tifrunner.gnm2.ann1.3PTW71	1.93563e-09	-2.24254	down	Molecular Function: structural constituent of ribosome (GO:0003735);; Biological Process: translation (GO:0006412);; Biological Process: transport (GO:0006810);; Cellular Component: integral component of membrane (GO:0016021);;	K15102|4.97021e-132|adu:107487387|K15102 solute carrier family 25 (mitochondrial phosphate transporter), member 3 | (RefSeq) mitochondrial phosphate carrier protein 1, mitochondrial	mitochondrial phosphate carrier protein 1, mitochondrial isoform X1 [Arachis duranensis]
arahy.Tifrunner.gnm2.ann1.46C8Y3	1.35592e-64	-5.05389	down	Molecular Function: protein serine/threonine phosphatase activity (GO:0004722);; Biological Process: protein dephosphorylation (GO:0006470);; Molecular Function: metal ion binding (GO:0046872);;	K17506|2.86756e-151|adu:107467701|K17506 protein phosphatase 1L [EC:3.1.3.16] | (RefSeq) probable protein phosphatase 2C 11	probable protein phosphatase 2C 11 [Arachis duranensis]
arahy.Tifrunner.gnm2.ann1.486F8V	0.000221296	1.07845	up	Biological Process: ribosomal large subunit assembly (GO:0000027);; Molecular Function: structural constituent of ribosome (GO:0003735);; Biological Process: translation (GO:0006412);; Cellular Component: cytosolic large ribosomal subunit (GO:0022625);;	K02866|9.38152e-152|gmx:100779884|K02866 large subunit ribosomal protein L10e | (RefSeq) 60S ribosomal protein L10	PREDICTED: 60S ribosomal protein L10 [Glycine max]
arahy.Tifrunner.gnm2.ann1.4A36F8	0.00054696	-1.14284	down	Biological Process: response to oxidative stress (GO:0006979);; Molecular Function: peptide-methionine (S)-S-oxide reductase activity (GO:0008113);; Biological Process: protein repair (GO:0030091);; Biological Process: oxidation-reduction process (GO:0055114);;	K07304|1.23762e-140|aip:107629355|K07304 peptide-methionine (S)-S-oxide reductase [EC:1.8.4.11] | (RefSeq) peptide methionine sulfoxide reductase-like	peptide methionine sulfoxide reductase [Arachis ipaensis]
arahy.Tifrunner.gnm2.ann1.4DJY3R	1.50033e-08	2.07073	up	Cellular Component: membrane (GO:0016020);;	--	keratin, type I cytoskeletal 10 [Arachis duranensis]
arahy.Tifrunner.gnm2.ann1.4DPV3H	0.000358756	-1.4962	down	--	--	kiwellin [Arachis duranensis]
arahy.Tifrunner.gnm2.ann1.4EE0MJ	0.00639847	-1.24274	down	Cellular Component: extracellular region (GO:0005576);; Cellular Component: cell wall (GO:0005618);; Molecular Function: pectinesterase activity (GO:0030599);; Biological Process: cell wall modification (GO:0042545);; Biological Process: negative regulation of catalytic activity (GO:0043086);; Molecular Function: aspartyl esterase activity (GO:0045330);; Biological Process: pectin catabolic proce…	K01051|0|adu:107475493|K01051 pectinesterase [EC:3.1.1.11] | (RefSeq) pectinesterase 2-like	pectinesterase 2 isoform X2 [Arachis duranensis]
arahy.Tifrunner.gnm2.ann1.4H9MWH	0.00023225	-1.2008	down	Molecular Function: endopeptidase inhibitor activity (GO:0004866);; Biological Process: negative regulation of endopeptidase activity (GO:0010951);;	--	miraculin [Arachis duranensis]
arahy.Tifrunner.gnm2.ann1.4KXQ87	0.000911948	1.21635	up	Molecular Function: voltage-gated potassium channel activity (GO:0005249);; Cellular Component: integral component of plasma membrane (GO:0005887);; Biological Process: regulation of membrane potential (GO:0042391);; Biological Process: potassium ion transmembrane transport (GO:0071805);;	--	cyclic nucleotide-gated ion channel 4 [Arachis duranensis]
arahy.Tifrunner.gnm2.ann1.4L2VPC	0.00065467	-1.34151	down	Cellular Component: membrane (GO:0016020);; Molecular Function: pectate lyase activity (GO:0030570);; Biological Process: pectin catabolic process (GO:0045490);; Molecular Function: metal ion binding (GO:0046872);;	K01728|1.07047e-124|thj:104811609|K01728 pectate lyase [EC:4.2.2.2] | (RefSeq) probable pectate lyase 18	PREDICTED: LOW QUALITY PROTEIN: probable pectate lyase 18 [Tarenaya hassleriana]
arahy.Tifrunner.gnm2.ann1.4L4LDY	0.000701785	-1.05833	down	Molecular Function: pectate lyase activity (GO:0030570);; Biological Process: pectin catabolic process (GO:0045490);; Molecular Function: metal ion binding (GO:0046872);;	K01728|0|adu:107469010|K01728 pectate lyase [EC:4.2.2.2] | (RefSeq) probable pectate lyase 5	probable pectate lyase 5 [Arachis duranensis]
arahy.Tifrunner.gnm2.ann1.4P3DQS	7.81224e-07	-1.53943	down	Cellular Component: extracellular region (GO:0005576);; Cellular Component: cell wall (GO:0005618);; Biological Process: plant-type cell wall organization (GO:0009664);; Cellular Component: integral component of membrane (GO:0016021);;	--	putative expansin-A17 [Arachis ipaensis]
arahy.Tifrunner.gnm2.ann1.4UF383	2.79799e-07	-1.79919	down	Cellular Component: vacuole (GO:0005773);; Biological Process: carbohydrate metabolic process (GO:0005975);; Biological Process: defense response (GO:0006952);; Molecular Function: glucan endo-1,3-beta-D-glucosidase activity (GO:0042973);;	--	glucan endo-1,3-beta-glucosidase, basic isoform [Arachis ipaensis]
arahy.Tifrunner.gnm2.ann1.4UPT2U	0.000124461	1.21061	up	Molecular Function: C-4 methylsterol oxidase activity (GO:0000254);; Molecular Function: iron ion binding (GO:0005506);; Biological Process: fatty acid biosynthetic process (GO:0006633);; Cellular Component: integral component of membrane (GO:0016021);; Biological Process: oxidation-reduction process (GO:0055114);;	K14424|0|adu:107488889|K14424 4-alpha-methyl-delta7-sterol-4alpha-methyl oxidase [EC:1.14.13.72] | (RefSeq) methylsterol monooxygenase 2-2-like	methylsterol monooxygenase 2-2 isoform X2 [Arachis ipaensis]
arahy.Tifrunner.gnm2.ann1.4UW9RQ	2.57531e-15	-1.53512	down	Cellular Component: cytosol (GO:0005829);; Biological Process: Mo-molybdopterin cofactor biosynthetic process (GO:0006777);; Biological Process: auxin-activated signaling pathway (GO:0009734);; Biological Process: molybdenum incorporation into molybdenum-molybdopterin complex (GO:0018315);; Molecular Function: molybdenum ion binding (GO:0030151);; Biological Process: molybdopterin cofactor biosyn…	K15376|0|aip:107609179|K15376 gephyrin [EC:2.10.1.1 2.7.7.75] | (RefSeq) molybdopterin biosynthesis protein CNX1	molybdopterin biosynthesis protein CNX1 isoform X1 [Arachis ipaensis]
arahy.Tifrunner.gnm2.ann1.4Z2M5N	0.000100073	-1.59501	down	Biological Process: carbohydrate metabolic process (GO:0005975);; Biological Process: malate metabolic process (GO:0006108);; Molecular Function: L-malate dehydrogenase activity (GO:0030060);; Biological Process: oxidation-reduction process (GO:0055114);;	K00026|4.36676e-80|adu:107468336|K00026 malate dehydrogenase [EC:1.1.1.37] | (RefSeq) malate dehydrogenase, chloroplastic-like	malate dehydrogenase, chloroplastic isoform X2 [Arachis duranensis]
arahy.Tifrunner.gnm2.ann1.50GAHB	7.79017e-08	-1.39433	down	Molecular Function: glucose-6-phosphate dehydrogenase activity (GO:0004345);; Biological Process: glucose metabolic process (GO:0006006);; Biological Process: pentose-phosphate shunt (GO:0006098);; Molecular Function: NADP binding (GO:0050661);; Biological Process: oxidation-reduction process (GO:0055114);;	K00036|0|aip:107635626|K00036 glucose-6-phosphate 1-dehydrogenase [EC:1.1.1.49 1.1.1.363] | (RefSeq) glucose-6-phosphate 1-dehydrogenase 2, chloroplastic	glucose-6-phosphate 1-dehydrogenase 2, chloroplastic isoform X1 [Arachis ipaensis]
arahy.Tifrunner.gnm2.ann1.51G7A0	2.08518e-13	-2.40686	down	Biological Process: response to nitrate (GO:0010167);; Biological Process: nitrate transport (GO:0015706);; Cellular Component: integral component of membrane (GO:0016021);;	--	high-affinity nitrate transporter 3.1 [Arachis duranensis]
arahy.Tifrunner.gnm2.ann1.5320XR	0.0098929	1.20867	up	Molecular Function: phosphatidate cytidylyltransferase activity (GO:0004605);; Cellular Component: endoplasmic reticulum membrane (GO:0005789);; Biological Process: phosphatidylglycerol biosynthetic process (GO:0006655);; Cellular Component: integral component of membrane (GO:0016021);; Biological Process: CDP-diacylglycerol biosynthetic process (GO:0016024);;	K00981|0|adu:107482942|K00981 phosphatidate cytidylyltransferase [EC:2.7.7.41] | (RefSeq) phosphatidate cytidylyltransferase 1-like	phosphatidate cytidylyltransferase 1 isoform X1 [Arachis duranensis]
arahy.Tifrunner.gnm2.ann1.56X5WL	0.000104732	1.03231	up	Molecular Function: protein serine/threonine kinase activity (GO:0004674);; Molecular Function: non-membrane spanning protein tyrosine kinase activity (GO:0004715);; Molecular Function: ATP binding (GO:0005524);; Cellular Component: integral component of membrane (GO:0016021);; Biological Process: peptidyl-tyrosine phosphorylation (GO:0018108);;	--	probable leucine-rich repeat receptor-like protein kinase At5g49770 isoform X1 [Arachis ipaensis]
arahy.Tifrunner.gnm2.ann1.5913QL	0.000119734	-1.60832	down	Biological Process: lipid metabolic process (GO:0006629);; Cellular Component: integral component of membrane (GO:0016021);; Molecular Function: oxidoreductase activity, acting on paired donors, with oxidation of a pair of donors resulting in the reduction of molecular oxygen to two molecules of water (GO:0016717);; Molecular Function: phosphatidylcholine desaturase activity (GO:0050184);; Biolog…	K10256|0|adu:107467337|K10256 omega-6 fatty acid desaturase / acyl-lipid omega-6 desaturase (Delta-12 desaturase) [EC:1.14.19.6 1.14.19.22] | (RefSeq) FAD2; omega-6 fatty acid desaturase, endoplasmic reticulum isozyme 1	omega-6 fatty acid desaturase, endoplasmic reticulum isozyme 1 isoform X1 [Arachis ipaensis]
arahy.Tifrunner.gnm2.ann1.5A3JDR	7.28936e-06	1.42084	up	Molecular Function: NADPH dehydrogenase activity (GO:0003959);; Cellular Component: intracellular (GO:0005622);; Molecular Function: FMN binding (GO:0010181);; Molecular Function: 12-oxophytodienoate reductase activity (GO:0016629);; Biological Process: oxidation-reduction process (GO:0055114);;	K05894|0|adu:107495619|K05894 12-oxophytodienoic acid reductase [EC:1.3.1.42] | (RefSeq) 12-oxophytodienoate reductase 1-like	12-oxophytodienoate reductase 1 [Arachis duranensis]
arahy.Tifrunner.gnm2.ann1.5M9JPT	0.00544619	-1.25213	down	Molecular Function: transporter activity (GO:0005215);; Biological Process: sodium ion transport (GO:0006814);; Cellular Component: integral component of membrane (GO:0016021);; Biological Process: anion transmembrane transport (GO:0098656);;	K14445|0|adu:107466236|K14445 solute carrier family 13 (sodium-dependent dicarboxylate transporter), member 2/3/5 | (RefSeq) tonoplast dicarboxylate transporter-like	tonoplast dicarboxylate transporter [Arachis duranensis]
arahy.Tifrunner.gnm2.ann1.5UMV3I	0.000141059	-1.45698	down	Cellular Component: integral component of membrane (GO:0016021);;	--	uncharacterized protein LOC107642865 [Arachis ipaensis]
arahy.Tifrunner.gnm2.ann1.63ATS7	0.000811409	-1.02456	down	Cellular Component: plasma membrane (GO:0005886);; Cellular Component: integral component of membrane (GO:0016021);; Molecular Function: transmembrane transporter activity (GO:0022857);; Biological Process: transmembrane transport (GO:0055085);;	--	WAT1-related protein At5g07050 isoform X1 [Arachis ipaensis]
arahy.Tifrunner.gnm2.ann1.63HNLP	6.9204e-11	-1.02015	down	Molecular Function: pectate lyase activity (GO:0030570);; Biological Process: pectin catabolic process (GO:0045490);; Molecular Function: metal ion binding (GO:0046872);;	K01728|0|aip:107625551|K01728 pectate lyase [EC:4.2.2.2] | (RefSeq) probable pectate lyase 8	probable pectate lyase 8 [Arachis ipaensis]
arahy.Tifrunner.gnm2.ann1.69RPC9	1.59282e-57	-4.71298	down	--	--	transcription factor HHO1 isoform X1 [Arachis ipaensis]
arahy.Tifrunner.gnm2.ann1.6AY1PL	0.00312809	1.36733	up	--	--	hypothetical protein GLYMA_13G012400 [Glycine max]
arahy.Tifrunner.gnm2.ann1.6E02AJ	2.52979e-14	-2.37813	down	Molecular Function: iron ion binding (GO:0005506);; Cellular Component: cytoplasm (GO:0005737);; Cellular Component: integral component of membrane (GO:0016021);; Biological Process: inositol catabolic process (GO:0019310);; Molecular Function: inositol oxygenase activity (GO:0050113);; Biological Process: oxidation-reduction process (GO:0055114);;	K00469|0|adu:107490165|K00469 inositol oxygenase [EC:1.13.99.1] | (RefSeq) inositol oxygenase 2-like	inositol oxygenase 2 [Arachis duranensis]
arahy.Tifrunner.gnm2.ann1.6L7Z57	0.0020928	1.15709	up	Biological Process: flavonoid biosynthetic process (GO:0009813);; Cellular Component: intracellular membrane-bounded organelle (GO:0043231);; Biological Process: flavonoid glucuronidation (GO:0052696);; Molecular Function: quercetin 3-O-glucosyltransferase activity (GO:0080043);; Molecular Function: quercetin 7-O-glucosyltransferase activity (GO:0080044);;	K13691|0|aip:107635204|K13691 pathogen-inducible salicylic acid glucosyltransferase [EC:2.4.1.-] | (RefSeq) UDP-glycosyltransferase 74G1-like	UDP-glycosyltransferase 74G1 [Arachis ipaensis]
arahy.Tifrunner.gnm2.ann1.6S81H9	0.000185237	-1.30763	down	Molecular Function: endopeptidase inhibitor activity (GO:0004866);; Biological Process: negative regulation of endopeptidase activity (GO:0010951);;	--	kunitz trypsin inhibitor 2 [Arachis ipaensis]
arahy.Tifrunner.gnm2.ann1.6U9S6T	1.06668e-08	1.56374	up	Molecular Function: zinc ion binding (GO:0008270);; Molecular Function: 2-alkenal reductase [NAD(P)] activity (GO:0032440);; Biological Process: oxidation-reduction process (GO:0055114);;	--	2-alkenal reductase (NADP(+)-dependent) [Arachis duranensis]
arahy.Tifrunner.gnm2.ann1.6UA35R	5.96932e-26	1.80017	up	Biological Process: metabolic process (GO:0008152);; Molecular Function: transferase activity, transferring acyl groups (GO:0016746);; Cellular Component: cytoplasmic part (GO:0044444);;	K00627|3.39536e-108|adu:107466735|K00627 pyruvate dehydrogenase E2 component (dihydrolipoamide acetyltransferase) [EC:2.3.1.12] | (RefSeq) dihydrolipoyllysine-residue acetyltransferase component 1 of pyruvate dehydrogenase complex, mitochondrial-like	dihydrolipoyllysine-residue acetyltransferase component 1 of pyruvate dehydrogenase complex, mitochondrial [Arachis duranensis]
arahy.Tifrunner.gnm2.ann1.71BBCE	6.51988e-08	2.03701	up	Molecular Function: secondary active sulfate transmembrane transporter activity (GO:0008271);; Cellular Component: integral component of membrane (GO:0016021);; Biological Process: sulfate transmembrane transport (GO:1902358);;	K17471|0|adu:107490456|K17471 sulfate transporter 3 | (RefSeq) probable sulfate transporter 3.5	probable sulfate transporter 3.5 isoform X2 [Arachis duranensis]
arahy.Tifrunner.gnm2.ann1.7243UF	0.00737469	1.0232	up	Cellular Component: chloroplast (GO:0009507);; Molecular Function: allene-oxide cyclase activity (GO:0046423);;	K10525|2.89399e-173|aip:107643776|K10525 allene oxide cyclase [EC:5.3.99.6] | (RefSeq) allene oxide cyclase 3, chloroplastic-like	allene oxide cyclase, chloroplastic isoform X1 [Arachis ipaensis]
arahy.Tifrunner.gnm2.ann1.739RPY	0.00491246	1.30514	up	--	--	hypothetical protein TanjilG_03599 [Lupinus angustifolius]
arahy.Tifrunner.gnm2.ann1.7AR2IQ	2.43345e-08	1.27397	up	Molecular Function: glutathione transferase activity (GO:0004364);; Cellular Component: cytoplasm (GO:0005737);; Biological Process: glutathione metabolic process (GO:0006749);; Biological Process: toxin catabolic process (GO:0009407);;	K00799|2.95572e-155|aip:107631927|K00799 glutathione S-transferase [EC:2.5.1.18] | (RefSeq) glutathione S-transferase U17-like	glutathione S-transferase U17 [Arachis ipaensis]
arahy.Tifrunner.gnm2.ann1.7L21K7	9.46916e-67	-4.27343	down	Biological Process: nitric oxide biosynthetic process (GO:0006809);; Molecular Function: nitrate reductase (NADH) activity (GO:0009703);; Molecular Function: heme binding (GO:0020037);; Molecular Function: molybdenum ion binding (GO:0030151);; Biological Process: nitrate assimilation (GO:0042128);; Molecular Function: molybdopterin cofactor binding (GO:0043546);; Molecular Function: nitrate reduc…	K10534|0|adu:107460801|K10534 nitrate reductase (NAD(P)H) [EC:1.7.1.1 1.7.1.2 1.7.1.3] | (RefSeq) inducible nitrate reductase [NADH] 2	inducible nitrate reductase [NADH] 2 [Arachis duranensis]
arahy.Tifrunner.gnm2.ann1.7MZS4M	8.93417e-07	-1.64881	down	Cellular Component: extracellular region (GO:0005576);; Cellular Component: cell wall (GO:0005618);; Molecular Function: pectinesterase activity (GO:0030599);; Biological Process: cell wall modification (GO:0042545);; Biological Process: negative regulation of catalytic activity (GO:0043086);; Molecular Function: aspartyl esterase activity (GO:0045330);; Biological Process: pectin catabolic proce…	K01051|0|aip:107625917|K01051 pectinesterase [EC:3.1.1.11] | (RefSeq) pectinesterase 2-like	pectinesterase 2 [Arachis ipaensis]
arahy.Tifrunner.gnm2.ann1.7WR3XG	5.83113e-09	1.46334	up	Biological Process: flavonoid biosynthetic process (GO:0009813);; Cellular Component: intracellular membrane-bounded organelle (GO:0043231);; Biological Process: flavonoid glucuronidation (GO:0052696);; Molecular Function: quercetin 3-O-glucosyltransferase activity (GO:0080043);; Molecular Function: quercetin 7-O-glucosyltransferase activity (GO:0080044);;	--	UDP-glycosyltransferase 87A1 [Arachis duranensis]
arahy.Tifrunner.gnm2.ann1.85L7WZ	0.000301849	1.25016	up	Cellular Component: integral component of membrane (GO:0016021);;	K17991|4.79037e-171|aip:107645790|K17991 peroxygenase [EC:1.11.2.3] | (RefSeq) peroxygenase-like	peroxygenase [Arachis ipaensis]
arahy.Tifrunner.gnm2.ann1.87EHUY	3.33054e-281	8.77255	up	Molecular Function: nucleotide binding (GO:0000166);; Molecular Function: RNA binding (GO:0003723);; Cellular Component: cytoplasm (GO:0005737);;	K13126|0|cam:101502456|K13126 polyadenylate-binding protein | (RefSeq) polyadenylate-binding protein 2-like	hypothetical protein LR48_Vigan07g269600 [Vigna angularis]
arahy.Tifrunner.gnm2.ann1.89L395	9.59198e-14	-1.40644	down	Cellular Component: integral component of membrane (GO:0016021);;	K16302|5.87894e-74|adu:107480545|K16302 metal transporter CNNM | (RefSeq) DUF21 domain-containing protein At2g14520-like	DUF21 domain-containing protein At2g14520 [Arachis duranensis]
arahy.Tifrunner.gnm2.ann1.8HDV7G	6.11944e-14	-2.68486	down	--	--	uncharacterized protein LOC107460772 [Arachis duranensis]
arahy.Tifrunner.gnm2.ann1.8JW9FW	0.00444847	-1.1234	down	Molecular Function: structural constituent of ribosome (GO:0003735);; Cellular Component: mitochondrial large ribosomal subunit (GO:0005762);; Biological Process: translation (GO:0006412);;	K02913|2.65284e-25|gmx:100811038|K02913 large subunit ribosomal protein L33 | (RefSeq) 50S ribosomal protein L33-like	PREDICTED: 50S ribosomal protein L33-like [Glycine max]
arahy.Tifrunner.gnm2.ann1.8SQ1RZ	1.22831e-07	-1.06454	down	Molecular Function: copper ion binding (GO:0005507);; Molecular Function: primary amine oxidase activity (GO:0008131);; Biological Process: amine metabolic process (GO:0009308);; Molecular Function: quinone binding (GO:0048038);; Biological Process: oxidation-reduction process (GO:0055114);;	K00276|0|adu:107478926|K00276 primary-amine oxidase [EC:1.4.3.21] | (RefSeq) copper methylamine oxidase-like	uncharacterized protein LOC107478926 [Arachis duranensis]
arahy.Tifrunner.gnm2.ann1.8Y4PDX	0.0011597	-1.33573	down	Biological Process: carbohydrate catabolic process (GO:0016052);; Molecular Function: vicianin beta-glucosidase activity (GO:0050392);;	K01188|0|adu:107458920|K01188 beta-glucosidase [EC:3.2.1.21] | (RefSeq) vicianin hydrolase-like	vicianin hydrolase [Arachis duranensis]
arahy.Tifrunner.gnm2.ann1.94J2Q8	0.00476967	1.14407	up	Biological Process: metabolic process (GO:0008152);; Molecular Function: transferase activity, transferring hexosyl groups (GO:0016758);;	K13691|5.2499e-167|adu:107486084|K13691 pathogen-inducible salicylic acid glucosyltransferase [EC:2.4.1.-] | (RefSeq) UDP-glycosyltransferase 74G1-like	UDP-glycosyltransferase 74G1 isoform X2 [Arachis duranensis]
arahy.Tifrunner.gnm2.ann1.983LEL	7.59272e-08	1.27723	up	Molecular Function: glutathione transferase activity (GO:0004364);; Cellular Component: cytoplasm (GO:0005737);; Biological Process: glutathione metabolic process (GO:0006749);; Biological Process: protein glutathionylation (GO:0010731);;	K00799|2.9549e-136|adu:107472191|K00799 glutathione S-transferase [EC:2.5.1.18] | (RefSeq) glutathione S-transferase L3-like	glutathione S-transferase L3 [Arachis duranensis]
arahy.Tifrunner.gnm2.ann1.9ML3HZ	1.61117e-07	1.00904	up	Molecular Function: protein serine/threonine kinase activity (GO:0004674);; Molecular Function: ATP binding (GO:0005524);; Cellular Component: nucleus (GO:0005634);; Cellular Component: cytosol (GO:0005829);; Cellular Component: plasma membrane (GO:0005886);; Biological Process: protein phosphorylation (GO:0006468);; Biological Process: response to nutrient (GO:0007584);; Biological Process: resp…	--	uncharacterized protein LOC107482008 [Arachis duranensis]
arahy.Tifrunner.gnm2.ann1.9N9F55	0.00366604	-1.06722	down	Molecular Function: serine-type endopeptidase inhibitor activity (GO:0004867);; Cellular Component: extracellular region (GO:0005576);; Molecular Function: peptidase activity (GO:0008233);; Biological Process: negative regulation of endopeptidase activity (GO:0010951);; Cellular Component: integral component of membrane (GO:0016021);;	--	kunitz-type trypsin inhibitor-like 2 protein [Arachis duranensis]
arahy.Tifrunner.gnm2.ann1.9NC2ZT	0.000627719	-1.0123	down	Molecular Function: kinase activity (GO:0016301);; Biological Process: phosphorylation (GO:0016310);; Molecular Function: polysaccharide binding (GO:0030247);;	--	wall-associated receptor kinase-like 20 [Arachis duranensis]
arahy.Tifrunner.gnm2.ann1.9X74H2	7.49234e-10	-1.59229	down	Molecular Function: electron carrier activity (GO:0009055);; Biological Process: electron transport chain (GO:0022900);; Molecular Function: metal ion binding (GO:0046872);; Molecular Function: 2 iron, 2 sulfur cluster binding (GO:0051537);;	K02639|1.44004e-75|aip:107617822|K02639 ferredoxin | (RefSeq) ferredoxin, root R-B2-like	ferredoxin, root R-B2 [Arachis duranensis]
arahy.Tifrunner.gnm2.ann1.A2KH1K	8.38673e-05	-1.45185	down	Molecular Function: oxidoreductase activity (GO:0016491);; Biological Process: oxidation-reduction process (GO:0055114);;	--	secoisolariciresinol dehydrogenase [Arachis ipaensis]
arahy.Tifrunner.gnm2.ann1.A4439I	3.49234e-18	-1.61833	down	Molecular Function: voltage-gated chloride channel activity (GO:0005247);; Biological Process: chloride transport (GO:0006821);; Cellular Component: integral component of membrane (GO:0016021);; Biological Process: regulation of anion transmembrane transport (GO:1903959);;	K05016|0|adu:107471571|K05016 chloride channel 7 | (RefSeq) chloride channel protein CLC-b-like	chloride channel protein CLC-b [Arachis duranensis]
arahy.Tifrunner.gnm2.ann1.A863J5	1.11138e-47	-2.59792	down	Molecular Function: glutamate-ammonia ligase activity (GO:0004356);; Molecular Function: ATP binding (GO:0005524);; Biological Process: glutamine biosynthetic process (GO:0006542);; Biological Process: nitrogen fixation (GO:0009399);; Cellular Component: chloroplast (GO:0009507);;	K01915|0|aip:107638560|K01915 glutamine synthetase [EC:6.3.1.2] | (RefSeq) glutamine synthetase leaf isozyme, chloroplastic	glutamine synthetase leaf isozyme, chloroplastic [Arachis duranensis]
arahy.Tifrunner.gnm2.ann1.A9UZA5	8.17374e-08	-1.29454	down	Molecular Function: nucleotide binding (GO:0000166);; Molecular Function: nucleic acid binding (GO:0003676);;	--	RNA-binding protein 38 isoform X1 [Arachis duranensis]
arahy.Tifrunner.gnm2.ann1.AA4TUV	0.0018603	1.29291	up	--	--	hypothetical protein GLYMA_13G022500 [Glycine max]
arahy.Tifrunner.gnm2.ann1.AM5T3N	0.000276404	1.18034	up	--	--	--
arahy.Tifrunner.gnm2.ann1.B25V59	0.000324192	1.37615	up	Molecular Function: aspartic-type endopeptidase activity (GO:0004190);; Biological Process: proteolysis (GO:0006508);; Biological Process: protein catabolic process (GO:0030163);;	--	aspartic proteinase PCS1 [Arachis duranensis]
arahy.Tifrunner.gnm2.ann1.B2KMHD	1.84942e-53	-4.11069	down	Biological Process: nitric oxide biosynthetic process (GO:0006809);; Molecular Function: nitrate reductase (NADH) activity (GO:0009703);; Molecular Function: heme binding (GO:0020037);; Molecular Function: molybdenum ion binding (GO:0030151);; Biological Process: nitrate assimilation (GO:0042128);; Molecular Function: molybdopterin cofactor binding (GO:0043546);; Molecular Function: nitrate reduc…	K10534|0|aip:107606095|K10534 nitrate reductase (NAD(P)H) [EC:1.7.1.1 1.7.1.2 1.7.1.3] | (RefSeq) inducible nitrate reductase [NADH] 2	LOW QUALITY PROTEIN: inducible nitrate reductase [NADH] 2 [Arachis ipaensis]
arahy.Tifrunner.gnm2.ann1.B7RGGF	0.00593013	1.28034	up	--	--	exocyst complex component EXO70B1-like isoform X2 [Arachis duranensis]
arahy.Tifrunner.gnm2.ann1.B85EDH	0.000693214	-1.3259	down	Molecular Function: hydrolase activity, acting on ester bonds (GO:0016788);; Molecular Function: 9,9'-dicis-carotene:quinone oxidoreductase activity (GO:0052886);; Molecular Function: 7,9,9'-tricis-neurosporene:quinone oxidoreductase activity (GO:0052887);; Biological Process: 9,9'-di-cis-zeta-carotene desaturation to 7,9,7',9'-tetra-cis-lycopene (GO:0052889);; Biological Process: oxidation-reduc…	--	GDSL esterase/lipase At3g48460 [Arachis duranensis]
arahy.Tifrunner.gnm2.ann1.BC87BJ	0.00174651	-1.26886	down	Biological Process: amino acid transmembrane transport (GO:0003333);; Molecular Function: amino acid transmembrane transporter activity (GO:0015171);;	K15015|7.13047e-93|gra:105770914|K15015 solute carrier family 32 (vesicular inhibitory amino acid transporter) | (RefSeq) vacuolar amino acid transporter 1-like	PREDICTED: vacuolar amino acid transporter 1-like [Gossypium raimondii]
arahy.Tifrunner.gnm2.ann1.BE5MC1	6.60486e-19	-2.26853	down	Molecular Function: calcium:proton antiporter activity (GO:0015369);; Cellular Component: integral component of membrane (GO:0016021);; Biological Process: calcium ion transmembrane transport (GO:0070588);;	K07300|0|adu:107484900|K07300 Ca2+:H+ antiporter | (RefSeq) vacuolar cation/proton exchanger 3-like	vacuolar cation/proton exchanger 3 [Arachis duranensis]
arahy.Tifrunner.gnm2.ann1.BH9QW3	0.00871322	1.27376	up	--	--	hypothetical protein GLYMA_13G016400 [Glycine max]
arahy.Tifrunner.gnm2.ann1.BN59M2	1.17622e-52	-2.40712	down	--	K08232|1.00442e-95|vra:106769137|K08232 monodehydroascorbate reductase (NADH) [EC:1.6.5.4] | (RefSeq) monodehydroascorbate reductase, chloroplastic	monodehydroascorbate reductase, chloroplastic/mitochondrial [Vigna radiata var. radiata]
arahy.Tifrunner.gnm2.ann1.BNMM5E	0.000282021	-1.30463	down	--	--	MLP-like protein 34 [Arachis duranensis]
arahy.Tifrunner.gnm2.ann1.BS9BXS	0.000260028	1.21399	up	Molecular Function: glutathione transferase activity (GO:0004364);; Cellular Component: cytoplasm (GO:0005737);; Biological Process: glutathione metabolic process (GO:0006749);; Biological Process: toxin catabolic process (GO:0009407);;	K00799|3.65078e-130|aip:107639455|K00799 glutathione S-transferase [EC:2.5.1.18] | (RefSeq) probable glutathione S-transferase	probable glutathione S-transferase [Arachis ipaensis]
arahy.Tifrunner.gnm2.ann1.BV54DM	2.87268e-06	1.38425	up	Biological Process: drug transmembrane transport (GO:0006855);; Molecular Function: drug transmembrane transporter activity (GO:0015238);; Molecular Function: antiporter activity (GO:0015297);; Cellular Component: integral component of membrane (GO:0016021);;	--	protein DETOXIFICATION 42 isoform X1 [Arachis duranensis]
arahy.Tifrunner.gnm2.ann1.BZ5ZMX	0.00173854	-1.36075	down	Cellular Component: integral component of plasma membrane (GO:0005887);; Molecular Function: secondary active sulfate transmembrane transporter activity (GO:0008271);; Biological Process: sulfate transmembrane transport (GO:1902358);;	K17470|0|aip:107624168|K17470 sulfate transporter 1, high-affinity | (RefSeq) high affinity sulfate transporter 2	high affinity sulfate transporter 2 [Arachis ipaensis]
arahy.Tifrunner.gnm2.ann1.C3P2HV	3.67177e-06	1.18253	up	Cellular Component: plant-type vacuole membrane (GO:0009705);; Molecular Function: malate transmembrane transporter activity (GO:0015140);; Cellular Component: integral component of membrane (GO:0016021);; Biological Process: malate transmembrane transport (GO:0071423);;	--	aluminum-activated malate transporter 9-like isoform X1 [Arachis ipaensis]
arahy.Tifrunner.gnm2.ann1.CGU5TI	0.000930656	-1.29449	down	Molecular Function: serine-type endopeptidase inhibitor activity (GO:0004867);; Cellular Component: extracellular region (GO:0005576);; Molecular Function: peptidase activity (GO:0008233);; Biological Process: negative regulation of endopeptidase activity (GO:0010951);;	--	Bowman-Birk type proteinase inhibitor B-II [Arachis duranensis]
arahy.Tifrunner.gnm2.ann1.D09VY3	0.0057959	-1.09426	down	Molecular Function: metal ion binding (GO:0046872);; Molecular Function: dioxygenase activity (GO:0051213);; Biological Process: oxidation-reduction process (GO:0055114);;	--	gibberellin 20-oxidase-like protein [Arachis ipaensis]
arahy.Tifrunner.gnm2.ann1.D0ANT3	0.00499637	1.23516	up	Molecular Function: ADP-ribose diphosphatase activity (GO:0047631);; Molecular Function: CDP-glycerol diphosphatase activity (GO:0047734);;	K01517|0|aip:107629382|K01517 manganese-dependent ADP-ribose/CDP-alcohol diphosphatase [EC:3.6.1.13 3.6.1.16 3.6.1.53] | (RefSeq) manganese-dependent ADP-ribose/CDP-alcohol diphosphatase-like	manganese-dependent ADP-ribose/CDP-alcohol diphosphatase [Arachis ipaensis]
arahy.Tifrunner.gnm2.ann1.D1QJXV	2.09198e-05	-1.73728	down	Molecular Function: iron ion binding (GO:0005506);; Cellular Component: integral component of membrane (GO:0016021);; Molecular Function: oxidoreductase activity, acting on paired donors, with incorporation or reduction of molecular oxygen, NAD(P)H as one donor, and incorporation of one atom of oxygen (GO:0016709);; Molecular Function: heme binding (GO:0020037);; Biological Process: secondary met…	K00512|0|aip:107642811|K00512 steroid 17alpha-monooxygenase / 17alpha-hydroxyprogesterone deacetylase [EC:1.14.14.19 1.14.14.32] | (RefSeq) cytochrome P450 CYP82D47-like	cytochrome P450 CYP82D47 [Arachis ipaensis]
arahy.Tifrunner.gnm2.ann1.D46YI6	0.00834773	1.25613	up	--	--	hypothetical protein GLYMA_13G020100 [Glycine max]
arahy.Tifrunner.gnm2.ann1.D8BFI7	3.28576e-65	5.1476	up	--	--	polycomb group protein EMBRYONIC FLOWER 2 [Arachis duranensis]
arahy.Tifrunner.gnm2.ann1.D91PU0	5.13961e-17	1.71889	up	Molecular Function: aldehyde dehydrogenase (NAD) activity (GO:0004029);; Biological Process: oxidation-reduction process (GO:0055114);;	K12355|0|adu:107478690|K12355 coniferyl-aldehyde dehydrogenase [EC:1.2.1.68] | (RefSeq) aldehyde dehydrogenase family 2 member C4-like	aldehyde dehydrogenase family 2 member C4 [Arachis duranensis]
arahy.Tifrunner.gnm2.ann1.DA0PX7	6.51984e-07	-1.61806	down	Cellular Component: integral component of plasma membrane (GO:0005887);; Molecular Function: secondary active sulfate transmembrane transporter activity (GO:0008271);; Biological Process: sulfate transmembrane transport (GO:1902358);;	K17470|0|adu:107468735|K17470 sulfate transporter 1, high-affinity | (RefSeq) high affinity sulfate transporter 2	high affinity sulfate transporter 2 [Arachis duranensis]
arahy.Tifrunner.gnm2.ann1.DB7YIW	0.00278961	1.07497	up	Molecular Function: hydrolase activity (GO:0016787);;	--	uncharacterized protein LOC107645926 [Arachis ipaensis]
arahy.Tifrunner.gnm2.ann1.DH6IGP	7.85366e-12	1.51093	up	Biological Process: drug transmembrane transport (GO:0006855);; Molecular Function: drug transmembrane transporter activity (GO:0015238);; Molecular Function: antiporter activity (GO:0015297);; Cellular Component: integral component of membrane (GO:0016021);;	--	PREDICTED: protein DETOXIFICATION 42-like isoform X2 [Nicotiana tomentosiformis]
arahy.Tifrunner.gnm2.ann1.DKIQ11	5.08583e-07	-1.49806	down	--	K09833|0|aip:107614405|K09833 homogentisate phytyltransferase / homogentisate geranylgeranyltransferase [EC:2.5.1.115 2.5.1.116] | (RefSeq) naringenin 8-dimethylallyltransferase 2, chloroplastic-like	naringenin 8-dimethylallyltransferase 2, chloroplastic [Arachis ipaensis]
arahy.Tifrunner.gnm2.ann1.DY372L	0.000657724	-1.49719	down	Cellular Component: extracellular region (GO:0005576);; Cellular Component: cell wall (GO:0005618);; Molecular Function: pectinesterase activity (GO:0030599);; Biological Process: cell wall modification (GO:0042545);; Biological Process: negative regulation of catalytic activity (GO:0043086);; Molecular Function: aspartyl esterase activity (GO:0045330);; Biological Process: pectin catabolic proce…	K01051|0|adu:107475493|K01051 pectinesterase [EC:3.1.1.11] | (RefSeq) pectinesterase 2-like	pectinesterase 2 isoform X2 [Arachis duranensis]
arahy.Tifrunner.gnm2.ann1.E02I8A	0.00375549	1.1806	up	Molecular Function: cinnamoyl-CoA reductase activity (GO:0016621);; Molecular Function: coenzyme binding (GO:0050662);; Biological Process: oxidation-reduction process (GO:0055114);;	--	cinnamoyl-CoA reductase 1 [Arachis ipaensis]
arahy.Tifrunner.gnm2.ann1.E6DCH5	0.0071933	1.28822	up	--	--	hypothetical protein TanjilG_08731, partial [Lupinus angustifolius]
arahy.Tifrunner.gnm2.ann1.E8CC8A	5.11253e-09	-1.65879	down	Cellular Component: cytosol (GO:0005829);; Biological Process: tricarboxylic acid cycle (GO:0006099);; Molecular Function: phosphoenolpyruvate carboxylase activity (GO:0008964);; Cellular Component: chloroplast (GO:0009507);; Biological Process: carbon fixation (GO:0015977);; Molecular Function: 2-alkenal reductase [NAD(P)] activity (GO:0032440);; Cellular Component: apoplast (GO:0048046);; Biolo…	K01595|0|adu:107462399|K01595 phosphoenolpyruvate carboxylase [EC:4.1.1.31] | (RefSeq) phosphoenolpyruvate carboxylase 2	phosphoenolpyruvate carboxylase 2 [Arachis duranensis]
arahy.Tifrunner.gnm2.ann1.EB7VHI	8.17374e-08	-1.38686	down	Molecular Function: glucose-6-phosphate dehydrogenase activity (GO:0004345);; Biological Process: glucose metabolic process (GO:0006006);; Biological Process: pentose-phosphate shunt (GO:0006098);; Molecular Function: NADP binding (GO:0050661);; Biological Process: oxidation-reduction process (GO:0055114);;	K00036|0|aip:107635626|K00036 glucose-6-phosphate 1-dehydrogenase [EC:1.1.1.49 1.1.1.363] | (RefSeq) glucose-6-phosphate 1-dehydrogenase 2, chloroplastic	glucose-6-phosphate 1-dehydrogenase 2, chloroplastic isoform X1 [Arachis ipaensis]
arahy.Tifrunner.gnm2.ann1.EGQH3V	2.63432e-42	2.14733	up	Molecular Function: hydrolase activity (GO:0016787);;	--	endo-1,3;1,4-beta-D-glucanase [Arachis duranensis]
arahy.Tifrunner.gnm2.ann1.ENIS4M	0.00639847	1.25422	up	Biological Process: flavonoid biosynthetic process (GO:0009813);; Cellular Component: intracellular membrane-bounded organelle (GO:0043231);; Biological Process: flavonoid glucuronidation (GO:0052696);; Molecular Function: quercetin 3-O-glucosyltransferase activity (GO:0080043);; Molecular Function: quercetin 7-O-glucosyltransferase activity (GO:0080044);;	K13691|0|aip:107623708|K13691 pathogen-inducible salicylic acid glucosyltransferase [EC:2.4.1.-] | (RefSeq) UDP-glycosyltransferase 74G1-like	UDP-glycosyltransferase 74G1 [Arachis ipaensis]
arahy.Tifrunner.gnm2.ann1.ERJN8A	8.10468e-10	-1.4613	down	Cellular Component: cell wall (GO:0005618);; Molecular Function: pectinesterase activity (GO:0030599);; Biological Process: cell wall modification (GO:0042545);; Biological Process: negative regulation of catalytic activity (GO:0043086);; Molecular Function: aspartyl esterase activity (GO:0045330);; Biological Process: pectin catabolic process (GO:0045490);; Molecular Function: pectinesterase inh…	K01051|0|adu:107477564|K01051 pectinesterase [EC:3.1.1.11] | (RefSeq) probable pectinesterase/pectinesterase inhibitor 33	probable pectinesterase/pectinesterase inhibitor 33 [Arachis duranensis]
arahy.Tifrunner.gnm2.ann1.ES6X43	6.98031e-09	-1.91989	down	Molecular Function: zinc ion binding (GO:0008270);; Molecular Function: S-(hydroxymethyl)glutathione dehydrogenase activity (GO:0051903);; Biological Process: oxidation-reduction process (GO:0055114);;	K00121|0|aip:107629621|K00121 S-(hydroxymethyl)glutathione dehydrogenase / alcohol dehydrogenase [EC:1.1.1.284 1.1.1.1] | (RefSeq) alcohol dehydrogenase-like 5	alcohol dehydrogenase-like 5 [Arachis ipaensis]
arahy.Tifrunner.gnm2.ann1.EY5MJ2	2.5186e-13	-1.3982	down	Molecular Function: protein serine/threonine kinase activity (GO:0004674);; Molecular Function: ATP binding (GO:0005524);; Cellular Component: nucleus (GO:0005634);; Cellular Component: cytoplasm (GO:0005737);; Biological Process: protein phosphorylation (GO:0006468);; Cellular Component: integral component of membrane (GO:0016021);; Biological Process: intracellular signal transduction (GO:00355…	--	CBL-interacting serine/threonine-protein kinase 3 isoform X1 [Arachis duranensis]
arahy.Tifrunner.gnm2.ann1.F01NFC	6.38142e-07	1.36592	up	Molecular Function: hydrolase activity (GO:0016787);;	--	GDSL esterase/lipase CPRD49 isoform X2 [Arachis ipaensis]
arahy.Tifrunner.gnm2.ann1.F1TUFL	0.00400485	-1.15316	down	--	--	gibberellin-regulated protein 4 [Arachis ipaensis]
arahy.Tifrunner.gnm2.ann1.F7FICR	0.00173704	1.21826	up	Molecular Function: lyase activity (GO:0016829);;	--	uncharacterized protein LOC107642938 [Arachis ipaensis]
arahy.Tifrunner.gnm2.ann1.F8T38Z	1.4127e-06	-1.28935	down	Molecular Function: peroxidase activity (GO:0004601);; Cellular Component: extracellular region (GO:0005576);; Biological Process: response to oxidative stress (GO:0006979);; Molecular Function: heme binding (GO:0020037);; Biological Process: hydrogen peroxide catabolic process (GO:0042744);; Molecular Function: metal ion binding (GO:0046872);; Biological Process: oxidation-reduction process (GO:…	K00430|5.89968e-69|aip:107618757|K00430 peroxidase [EC:1.11.1.7] | (RefSeq) peroxidase A2-like	peroxidase A2 [Arachis ipaensis]
arahy.Tifrunner.gnm2.ann1.FIY7NK	6.38142e-07	-1.48026	down	Biological Process: carbohydrate catabolic process (GO:0016052);; Molecular Function: vicianin beta-glucosidase activity (GO:0050392);;	K01188|0|aip:107612906|K01188 beta-glucosidase [EC:3.2.1.21] | (RefSeq) vicianin hydrolase-like	vicianin hydrolase [Arachis ipaensis]
arahy.Tifrunner.gnm2.ann1.FJX6IH	0.00333745	-1.07601	down	Molecular Function: ATP binding (GO:0005524);; Cellular Component: integral component of membrane (GO:0016021);;	K08900|0|aip:107623921|K08900 mitochondrial chaperone BCS1 | (RefSeq) AAA-ATPase At2g46620-like	AAA-ATPase At2g46620-like [Arachis ipaensis]
arahy.Tifrunner.gnm2.ann1.FQQK7H	0.00639847	-1.30152	down	Cellular Component: integral component of membrane (GO:0016021);;	--	uncharacterized protein LOC107638155 [Arachis ipaensis]
arahy.Tifrunner.gnm2.ann1.FX9HNS	5.08065e-10	-1.09691	down	Cellular Component: cell wall (GO:0005618);; Molecular Function: pectinesterase activity (GO:0030599);; Biological Process: cell wall modification (GO:0042545);; Biological Process: negative regulation of catalytic activity (GO:0043086);; Molecular Function: aspartyl esterase activity (GO:0045330);; Biological Process: pectin catabolic process (GO:0045490);; Molecular Function: pectinesterase inh…	K01051|0|aip:107645934|K01051 pectinesterase [EC:3.1.1.11] | (RefSeq) pectinesterase-like	pectinesterase-like [Arachis ipaensis]
arahy.Tifrunner.gnm2.ann1.G6UPN1	0.00480186	1.27215	up	Biological Process: flavonoid biosynthetic process (GO:0009813);; Cellular Component: intracellular membrane-bounded organelle (GO:0043231);; Biological Process: flavonoid glucuronidation (GO:0052696);; Molecular Function: quercetin 3-O-glucosyltransferase activity (GO:0080043);; Molecular Function: quercetin 7-O-glucosyltransferase activity (GO:0080044);;	K13496|0|aip:107624185|K13496 UDP-glucosyl transferase 73C [EC:2.4.1.-] | (RefSeq) UDP-glycosyltransferase 73C6-like	UDP-glycosyltransferase 73C6 [Arachis ipaensis]
arahy.Tifrunner.gnm2.ann1.GF4R7K	1.15122e-05	1.74817	up	Molecular Function: secondary active sulfate transmembrane transporter activity (GO:0008271);; Cellular Component: integral component of membrane (GO:0016021);; Biological Process: sulfate transmembrane transport (GO:1902358);;	K17471|0|aip:107644355|K17471 sulfate transporter 3 | (RefSeq) probable sulfate transporter 3.5	probable sulfate transporter 3.5 isoform X2 [Arachis ipaensis]
arahy.Tifrunner.gnm2.ann1.GL9Q07	4.85844e-06	1.4168	up	Molecular Function: ATP binding (GO:0005524);; Cellular Component: integral component of membrane (GO:0016021);; Molecular Function: ATPase activity, coupled to transmembrane movement of substances (GO:0042626);; Biological Process: transmembrane transport (GO:0055085);;	--	ABC transporter C family member 10 [Arachis duranensis]
arahy.Tifrunner.gnm2.ann1.GPZ84J	0.000504018	-1.27555	down	Biological Process: response to stress (GO:0006950);;	--	putative late-embryogenesis protein [Arachis hypogaea]
arahy.Tifrunner.gnm2.ann1.GQD7YX	6.43209e-07	1.13465	up	Biological Process: flavonoid biosynthetic process (GO:0009813);; Cellular Component: intracellular membrane-bounded organelle (GO:0043231);; Biological Process: flavonoid glucuronidation (GO:0052696);; Molecular Function: quercetin 3-O-glucosyltransferase activity (GO:0080043);; Molecular Function: quercetin 7-O-glucosyltransferase activity (GO:0080044);;	--	crocetin glucosyltransferase, chloroplastic-like [Arachis duranensis]
arahy.Tifrunner.gnm2.ann1.GQJ42M	0.0025372	1.34836	up	Molecular Function: serine-type carboxypeptidase activity (GO:0004185);; Cellular Component: vacuole (GO:0005773);; Biological Process: proteolysis involved in cellular protein catabolic process (GO:0051603);;	K16297|0|adu:107477202|K16297 serine carboxypeptidase-like clade II [EC:3.4.16.-] | (RefSeq) serine carboxypeptidase-like 34	serine carboxypeptidase-like 34 [Arachis duranensis]
arahy.Tifrunner.gnm2.ann1.GR7IKK	0.00879018	-1.03916	down	Molecular Function: nucleotide binding (GO:0000166);; Molecular Function: nucleic acid binding (GO:0003676);;	--	polyadenylate-binding protein RBP47C isoform X1 [Arachis duranensis]
arahy.Tifrunner.gnm2.ann1.GT3YU4	0.000974501	1.04539	up	Cellular Component: plasma membrane (GO:0005886);; Cellular Component: plant-type vacuole membrane (GO:0009705);; Cellular Component: integral component of membrane (GO:0016021);; Molecular Function: potassium ion antiporter activity (GO:0022821);; Biological Process: transmembrane transport (GO:0055085);; Biological Process: regulation of stomatal closure (GO:0090333);;	--	protein ZINC INDUCED FACILITATOR-LIKE 1 [Arachis ipaensis]
arahy.Tifrunner.gnm2.ann1.GVWN9Y	2.03043e-45	2.1286	up	Cellular Component: endosome (GO:0005768);; Cellular Component: vacuolar membrane (GO:0005774);; Cellular Component: trans-Golgi network (GO:0005802);; Molecular Function: S-adenosylmethionine-dependent methyltransferase activity (GO:0008757);; Biological Process: methylation (GO:0032259);;	--	putative methyltransferase DDB_G0268948 [Arachis ipaensis]
arahy.Tifrunner.gnm2.ann1.H24222	2.65604e-11	1.81306	up	Molecular Function: acetylglucosaminyltransferase activity (GO:0008375);; Cellular Component: integral component of membrane (GO:0016021);;	--	uncharacterized protein LOC107630343 [Arachis ipaensis]
arahy.Tifrunner.gnm2.ann1.H5ITG5	1.27472e-42	-3.77461	down	Molecular Function: transporter activity (GO:0005215);; Biological Process: oligopeptide transport (GO:0006857);; Cellular Component: integral component of membrane (GO:0016021);;	K14638|0|aip:107643029|K14638 solute carrier family 15 (peptide/histidine transporter), member 3/4 | (RefSeq) protein NRT1/ PTR FAMILY 6.3-like	protein NRT1/ PTR FAMILY 6.3 [Arachis ipaensis]
arahy.Tifrunner.gnm2.ann1.H8Z18X	0.00733094	1.23227	up	Molecular Function: GMP synthase (glutamine-hydrolyzing) activity (GO:0003922);; Cellular Component: cytosol (GO:0005829);; Biological Process: glutamine metabolic process (GO:0006541);; Molecular Function: transferase activity (GO:0016740);; Molecular Function: hydrolase activity (GO:0016787);;	--	uncharacterized protein LOC107489989 [Arachis duranensis]
arahy.Tifrunner.gnm2.ann1.HEH8KW	1.61257e-07	-2.00565	down	Biological Process: amino acid transmembrane transport (GO:0003333);; Cellular Component: plasma membrane (GO:0005886);; Molecular Function: amino acid transmembrane transporter activity (GO:0015171);; Cellular Component: integral component of membrane (GO:0016021);;	--	amino acid permease 6 [Arachis ipaensis]
arahy.Tifrunner.gnm2.ann1.HMZA4Q	1.6276e-07	1.02874	up	Biological Process: ethylene biosynthetic process (GO:0009693);; Biological Process: fruit ripening (GO:0009835);; Molecular Function: 1-aminocyclopropane-1-carboxylate synthase activity (GO:0016847);; Molecular Function: pyridoxal phosphate binding (GO:0030170);; Biological Process: 1-aminocyclopropane-1-carboxylate biosynthetic process (GO:0042218);; Molecular Function: identical protein bindin…	K20772|0|aip:107630758|K20772 1-aminocyclopropane-1-carboxylate synthase 1/2/6 [EC:4.4.1.14] | (RefSeq) 1-aminocyclopropane-1-carboxylate synthase-like	1-aminocyclopropane-1-carboxylate synthase [Arachis ipaensis]
arahy.Tifrunner.gnm2.ann1.I25TD0	3.46949e-24	2.2825	up	--	--	uncharacterized protein LOC107611876 [Arachis ipaensis]
arahy.Tifrunner.gnm2.ann1.IBW8RK	0.000438545	1.08451	up	Molecular Function: C-4 methylsterol oxidase activity (GO:0000254);; Molecular Function: iron ion binding (GO:0005506);; Biological Process: fatty acid biosynthetic process (GO:0006633);; Cellular Component: integral component of membrane (GO:0016021);; Biological Process: oxidation-reduction process (GO:0055114);;	K14424|0|adu:107488889|K14424 4-alpha-methyl-delta7-sterol-4alpha-methyl oxidase [EC:1.14.13.72] | (RefSeq) methylsterol monooxygenase 2-2-like	methylsterol monooxygenase 2-2 [Arachis duranensis]
arahy.Tifrunner.gnm2.ann1.IMTY2Q	0.00817443	1.28028	up	Cellular Component: integral component of membrane (GO:0016021);;	--	hypothetical protein TanjilG_03599 [Lupinus angustifolius]
arahy.Tifrunner.gnm2.ann1.IMZD91	2.1243e-58	-4.99359	down	--	--	IQ domain-containing protein IQM3 isoform X1 [Arachis duranensis]
arahy.Tifrunner.gnm2.ann1.IS34PQ	3.57342e-41	-1.981	down	Cellular Component: cytosol (GO:0005829);; Biological Process: Mo-molybdopterin cofactor biosynthetic process (GO:0006777);; Biological Process: auxin-activated signaling pathway (GO:0009734);; Biological Process: molybdenum incorporation into molybdenum-molybdopterin complex (GO:0018315);; Molecular Function: molybdenum ion binding (GO:0030151);; Biological Process: molybdopterin cofactor biosyn…	K15376|0|adu:107496727|K15376 gephyrin [EC:2.10.1.1 2.7.7.75] | (RefSeq) molybdopterin biosynthesis protein CNX1	molybdopterin biosynthesis protein CNX1 isoform X1 [Arachis duranensis]
arahy.Tifrunner.gnm2.ann1.IW0F64	1.66068e-15	-2.71157	down	Molecular Function: asparagine synthase (glutamine-hydrolyzing) activity (GO:0004066);; Molecular Function: ATP binding (GO:0005524);; Cellular Component: cytosol (GO:0005829);; Biological Process: glutamine metabolic process (GO:0006541);; Biological Process: response to absence of light (GO:0009646);; Molecular Function: protein homodimerization activity (GO:0042803);; Biological Process: L-asp…	K01953|0|aip:107608886|K01953 asparagine synthase (glutamine-hydrolysing) [EC:6.3.5.4] | (RefSeq) asparagine synthetase [glutamine-hydrolyzing] 1	zinc finger MYM-type protein 1-like [Arachis duranensis]
arahy.Tifrunner.gnm2.ann1.J4CY8C	7.02254e-08	-2.05079	down	--	K18156|4.70258e-127|adu:107473913|K18156 mitochondrial inner membrane protease ATP23 [EC:3.4.24.-] | (RefSeq) mitochondrial inner membrane protease ATP23 homolog	mitochondrial inner membrane protease ATP23 homolog isoform X1 [Arachis ipaensis]
arahy.Tifrunner.gnm2.ann1.J7K1XS	1.29884e-08	-1.46907	down	Molecular Function: peroxidase activity (GO:0004601);; Cellular Component: extracellular region (GO:0005576);; Biological Process: response to oxidative stress (GO:0006979);; Cellular Component: plant-type cell wall (GO:0009505);; Biological Process: plant-type cell wall organization (GO:0009664);; Molecular Function: heme binding (GO:0020037);; Biological Process: hydrogen peroxide catabolic pro…	K00430|0|adu:107492439|K00430 peroxidase [EC:1.11.1.7] | (RefSeq) peroxidase 3-like	peroxidase 3-like [Arachis duranensis]
arahy.Tifrunner.gnm2.ann1.JGW3SF	0.00903074	-1.11925	down	--	--	uncharacterized protein LOC107459644 [Arachis duranensis]
arahy.Tifrunner.gnm2.ann1.JHY2LS	0.00537032	-1.10309	down	Molecular Function: ATP binding (GO:0005524);; Cellular Component: integral component of membrane (GO:0016021);;	K08900|0|aip:107623921|K08900 mitochondrial chaperone BCS1 | (RefSeq) AAA-ATPase At2g46620-like	AAA-ATPase At2g46620-like [Arachis ipaensis]
arahy.Tifrunner.gnm2.ann1.JIZ31U	0.00872089	-1.25459	down	--	--	LOB domain-containing protein 40 [Arachis duranensis]
arahy.Tifrunner.gnm2.ann1.JN3EDT	0.000305716	-1.15659	down	Molecular Function: transporter activity (GO:0005215);; Biological Process: transport (GO:0006810);; Cellular Component: integral component of membrane (GO:0016021);;	--	protein NRT1/ PTR FAMILY 4.6 isoform X1 [Arachis duranensis]
arahy.Tifrunner.gnm2.ann1.JTR2TE	7.29547e-11	-1.24324	down	Molecular Function: peroxidase activity (GO:0004601);; Cellular Component: extracellular region (GO:0005576);; Biological Process: response to oxidative stress (GO:0006979);; Cellular Component: plant-type cell wall (GO:0009505);; Biological Process: plant-type cell wall organization (GO:0009664);; Molecular Function: heme binding (GO:0020037);; Biological Process: hydrogen peroxide catabolic pro…	K00430|0|adu:107492439|K00430 peroxidase [EC:1.11.1.7] | (RefSeq) peroxidase 3-like	peroxidase 3-like [Arachis duranensis]
arahy.Tifrunner.gnm2.ann1.JWF6WS	5.90216e-05	1.06061	up	--	--	uncharacterized protein LOC107621856 [Arachis ipaensis]
arahy.Tifrunner.gnm2.ann1.K29MSX	0.000203679	1.4217	up	--	K16189|0|aip:107609356|K16189 phytochrome-interacting factor 4 | (RefSeq) transcription factor PIF4	transcription factor PIF4 [Arachis ipaensis]
arahy.Tifrunner.gnm2.ann1.K2AT2P	0.00333745	-1.09749	down	Biological Process: metabolic process (GO:0008152);; Molecular Function: oxidoreductase activity (GO:0016491);;	K00279|0|adu:107496695|K00279 cytokinin dehydrogenase [EC:1.5.99.12] | (RefSeq) cytokinin dehydrogenase 2-like	cytokinin dehydrogenase 2-like [Arachis duranensis]
arahy.Tifrunner.gnm2.ann1.K4JHXX	6.43071e-91	-5.18034	down	Molecular Function: transcription cofactor activity (GO:0003712);; Molecular Function: histone acetyltransferase activity (GO:0004402);; Cellular Component: nucleus (GO:0005634);; Biological Process: regulation of transcription, DNA-templated (GO:0006355);; Molecular Function: zinc ion binding (GO:0008270);; Molecular Function: oxidoreductase activity (GO:0016491);; Biological Process: histone ac…	--	BTB/POZ and TAZ domain-containing protein 1 isoform X1 [Arachis duranensis]
arahy.Tifrunner.gnm2.ann1.KCMD1F	3.21196e-20	-1.71158	down	Molecular Function: catalytic activity (GO:0003824);; Biological Process: metabolic process (GO:0008152);;	--	L-Ala-D/L-amino acid epimerase [Arachis ipaensis]
arahy.Tifrunner.gnm2.ann1.KLVM1J	0.000190072	1.18413	up	Molecular Function: aspartic-type endopeptidase activity (GO:0004190);; Biological Process: proteolysis (GO:0006508);; Biological Process: protein catabolic process (GO:0030163);;	--	aspartic proteinase PCS1 [Arachis ipaensis]
arahy.Tifrunner.gnm2.ann1.KM6PJB	0.00904917	-1.12734	down	Molecular Function: iron ion binding (GO:0005506);; Molecular Function: dioxygenase activity (GO:0051213);; Biological Process: oxidation-reduction process (GO:0055114);;	--	protein DMR6-LIKE OXYGENASE 1 isoform X1 [Arachis duranensis]
arahy.Tifrunner.gnm2.ann1.KN2BTY	1.6323e-52	-4.21935	down	--	--	LOB domain-containing protein 38 isoform X1 [Arachis ipaensis]
arahy.Tifrunner.gnm2.ann1.KQQ5DM	2.00298e-12	-1.20132	down	Molecular Function: protein serine/threonine kinase activity (GO:0004674);; Molecular Function: ATP binding (GO:0005524);; Cellular Component: nucleus (GO:0005634);; Cellular Component: cytoplasm (GO:0005737);; Biological Process: protein phosphorylation (GO:0006468);; Cellular Component: integral component of membrane (GO:0016021);; Biological Process: intracellular signal transduction (GO:00355…	--	CBL-interacting serine/threonine-protein kinase 3 isoform X1 [Arachis duranensis]
arahy.Tifrunner.gnm2.ann1.KSB3D6	0.000738846	1.48681	up	Molecular Function: cytochrome-c oxidase activity (GO:0004129);; Cellular Component: mitochondrial inner membrane (GO:0005743);; Cellular Component: integral component of membrane (GO:0016021);; Biological Process: aerobic electron transport chain (GO:0019646);; Biological Process: hydrogen ion transmembrane transport (GO:1902600);;	K02262|0|gmx:15308561|K02262 cytochrome c oxidase subunit 3 | (RefSeq) cox3, GlmaxMp04; cytochrome c oxidase subunit III	cytochrome oxidase subunit 3 (mitochondrion) [Bupleurum falcatum]
arahy.Tifrunner.gnm2.ann1.KU9SFJ	4.6315e-05	-1.13044	down	Biological Process: single organismal cell-cell adhesion (GO:0016337);; Molecular Function: cytokinin binding (GO:0044373);; Biological Process: negative regulation of cytokinin-activated signaling pathway (GO:0080037);;	--	agglutinin-2 [Arachis duranensis]
arahy.Tifrunner.gnm2.ann1.KW2NIT	0.000763352	-1.46844	down	Cellular Component: nucleus (GO:0005634);; Biological Process: lateral root formation (GO:0010311);;	K13944|3.39113e-89|adu:107493086|K13944 LOB domain-containing protein 16 | (RefSeq) LOB domain-containing protein 16-like	LOB domain-containing protein 16-like [Arachis duranensis]
arahy.Tifrunner.gnm2.ann1.L2Y6DG	0.00402288	-1.18327	down	Cellular Component: cell (GO:0005623);; Molecular Function: oxidoreductase activity, acting on a sulfur group of donors, disulfide as acceptor (GO:0016671);; Biological Process: sulfate reduction (GO:0019419);; Biological Process: cell redox homeostasis (GO:0045454);;	K05907|0|aip:107638633|K05907 adenylyl-sulfate reductase (glutathione) [EC:1.8.4.9] | (RefSeq) 5'-adenylylsulfate reductase 3, chloroplastic-like	5&apos;-adenylylsulfate reductase 3, chloroplastic [Arachis ipaensis]
arahy.Tifrunner.gnm2.ann1.L47N61	0.00090936	-1.16433	down	Cellular Component: integral component of plasma membrane (GO:0005887);; Molecular Function: L-amino acid transmembrane transporter activity (GO:0015179);; Molecular Function: antiporter activity (GO:0015297);; Biological Process: L-alpha-amino acid transmembrane transport (GO:1902475);;	--	cationic amino acid transporter 6, chloroplastic [Arachis ipaensis]
arahy.Tifrunner.gnm2.ann1.L5R9I5	0.00388946	-1.19165	down	Molecular Function: catalytic activity (GO:0003824);; Biological Process: biosynthetic process (GO:0009058);; Molecular Function: pyridoxal phosphate binding (GO:0030170);;	--	1-aminocyclopropane-1-carboxylate synthase 7-like [Arachis ipaensis]
arahy.Tifrunner.gnm2.ann1.L7326M	0.00164837	-1.36356	down	Biological Process: isoflavonoid biosynthetic process (GO:0009717);; Molecular Function: isoflavone 7-O-methyltransferase activity (GO:0033800);;	--	isoflavone 7-O-methyltransferase-like isoform X1 [Arachis duranensis]
arahy.Tifrunner.gnm2.ann1.M19IEM	1.37482e-31	-2.3721	down	Molecular Function: ADP-ribose diphosphatase activity (GO:0047631);; Molecular Function: CDP-glycerol diphosphatase activity (GO:0047734);;	K01517|0|aip:107629382|K01517 manganese-dependent ADP-ribose/CDP-alcohol diphosphatase [EC:3.6.1.13 3.6.1.16 3.6.1.53] | (RefSeq) manganese-dependent ADP-ribose/CDP-alcohol diphosphatase-like	manganese-dependent ADP-ribose/CDP-alcohol diphosphatase [Arachis ipaensis]
arahy.Tifrunner.gnm2.ann1.M1EJI8	0.00623307	-1.30147	down	Biological Process: sulfate assimilation (GO:0000103);; Biological Process: protein folding (GO:0006457);; Biological Process: glycerol ether metabolic process (GO:0006662);; Cellular Component: chloroplast (GO:0009507);; Molecular Function: protein disulfide oxidoreductase activity (GO:0015035);; Molecular Function: oxidoreductase activity, acting on a sulfur group of donors, disulfide as accept…	--	thioredoxin-like 1-2, chloroplastic [Arachis ipaensis]
arahy.Tifrunner.gnm2.ann1.M26H9J	0.00022465	-1.43995	down	Molecular Function: transcription factor activity, transcription factor binding (GO:0000989);; Molecular Function: transcription factor activity, sequence-specific DNA binding (GO:0003700);; Cellular Component: nucleus (GO:0005634);; Biological Process: regulation of transcription, DNA-templated (GO:0006355);; Biological Process: response to gibberellin (GO:0009739);; Molecular Function: sequence…	--	scarecrow-like protein 3 [Arachis duranensis]
arahy.Tifrunner.gnm2.ann1.M38AUV	0.0024217	1.17979	up	Molecular Function: nucleotide binding (GO:0000166);;	--	uncharacterized protein LOC107489825 isoform X2 [Arachis duranensis]
arahy.Tifrunner.gnm2.ann1.M6Z2HS	1.2701e-08	-1.09924	down	--	--	uncharacterized protein LOC107473397 [Arachis duranensis]
arahy.Tifrunner.gnm2.ann1.M82AL9	1.38035e-08	-2.01793	down	Molecular Function: endopeptidase inhibitor activity (GO:0004866);; Biological Process: negative regulation of endopeptidase activity (GO:0010951);;	--	miraculin [Arachis duranensis]
arahy.Tifrunner.gnm2.ann1.MEJ08X	0.000502233	-1.39707	down	Biological Process: (1->3)-beta-D-glucan catabolic process (GO:0006076);; Cellular Component: cell surface (GO:0009986);; Molecular Function: glucan endo-1,3-beta-D-glucosidase activity (GO:0042973);; Molecular Function: beta-glucanase activity (GO:0052736);;	K01180|0|adu:107486514|K01180 endo-1,3(4)-beta-glucanase [EC:3.2.1.6] | (RefSeq) uncharacterized LOC107486514	uncharacterized protein LOC107486514 [Arachis duranensis]
arahy.Tifrunner.gnm2.ann1.MHWN9R	0.00015433	-1.53177	down	Molecular Function: metal ion binding (GO:0046872);; Molecular Function: dioxygenase activity (GO:0051213);; Biological Process: oxidation-reduction process (GO:0055114);;	K06892|0|adu:107472881|K06892 feruloyl-CoA ortho-hydroxylase [EC:1.14.11.-] | (RefSeq) feruloyl CoA ortho-hydroxylase 1-like	feruloyl CoA ortho-hydroxylase 1-like [Arachis duranensis]
arahy.Tifrunner.gnm2.ann1.MISE4Z	8.22477e-30	-2.23471	down	Molecular Function: ATP binding (GO:0005524);; Cellular Component: mitochondrion (GO:0005739);; Cellular Component: chloroplast stroma (GO:0009570);; Cellular Component: stromule (GO:0010319);; Molecular Function: oxidoreductase activity (GO:0016491);; Biological Process: oxidation-reduction process (GO:0055114);;	K08232|0|adu:107479871|K08232 monodehydroascorbate reductase (NADH) [EC:1.6.5.4] | (RefSeq) monodehydroascorbate reductase 5, mitochondrial	LOW QUALITY PROTEIN: monodehydroascorbate reductase 5, mitochondrial [Arachis duranensis]
arahy.Tifrunner.gnm2.ann1.MK9XBA	3.92723e-07	-1.25439	down	Cellular Component: cell wall (GO:0005618);; Molecular Function: pectinesterase activity (GO:0030599);; Biological Process: cell wall modification (GO:0042545);; Biological Process: negative regulation of catalytic activity (GO:0043086);; Molecular Function: aspartyl esterase activity (GO:0045330);; Biological Process: pectin catabolic process (GO:0045490);; Molecular Function: pectinesterase inh…	K01051|0|aip:107647957|K01051 pectinesterase [EC:3.1.1.11] | (RefSeq) pectinesterase-like	pectinesterase-like [Arachis ipaensis]
arahy.Tifrunner.gnm2.ann1.MR10IA	0.00090936	1.16499	up	--	--	--
arahy.Tifrunner.gnm2.ann1.MU7WH4	0.000729148	-1.43116	down	Molecular Function: copper ion binding (GO:0005507);; Cellular Component: extracellular region (GO:0005576);; Biological Process: lignin biosynthetic process (GO:0009809);; Molecular Function: oxidoreductase activity, oxidizing metal ions (GO:0016722);;	K05909|0|adu:107457729|K05909 laccase [EC:1.10.3.2] | (RefSeq) laccase-4-like	laccase-4-like isoform X1 [Arachis duranensis]
arahy.Tifrunner.gnm2.ann1.N0MV1J	0.00953733	-1.02636	down	Biological Process: amino acid transmembrane transport (GO:0003333);; Molecular Function: amino acid transmembrane transporter activity (GO:0015171);; Cellular Component: integral component of membrane (GO:0016021);;	K15015|0|aip:107618392|K15015 solute carrier family 32 (vesicular inhibitory amino acid transporter) | (RefSeq) vacuolar amino acid transporter 1	vacuolar amino acid transporter 1 [Arachis ipaensis]
arahy.Tifrunner.gnm2.ann1.N5JP9Y	0.000731504	-1.40705	down	--	--	miraculin-like [Arachis duranensis]
arahy.Tifrunner.gnm2.ann1.N6N36C	3.33385e-07	1.76539	up	Molecular Function: glutathione transferase activity (GO:0004364);; Cellular Component: cytoplasm (GO:0005737);; Biological Process: glutathione metabolic process (GO:0006749);; Biological Process: toxin catabolic process (GO:0009407);;	K00799|2.46557e-139|adu:107459915|K00799 glutathione S-transferase [EC:2.5.1.18] | (RefSeq) probable glutathione S-transferase parC	probable glutathione S-transferase parC [Arachis duranensis]
arahy.Tifrunner.gnm2.ann1.N816GG	1.29784e-24	-2.74524	down	Molecular Function: adenylate cyclase activity (GO:0004016);; Biological Process: cAMP biosynthetic process (GO:0006171);;	--	plant intracellular Ras-group-related LRR protein 6 [Arachis duranensis]
arahy.Tifrunner.gnm2.ann1.NA8IDC	0.00714091	1.15675	up	--	--	endo-1,3;1,4-beta-D-glucanase [Arachis ipaensis]
arahy.Tifrunner.gnm2.ann1.NC6GJT	2.18564e-09	-1.14028	down	Molecular Function: catalytic activity (GO:0003824);; Biological Process: metabolic process (GO:0008152);;	--	L-Ala-D/L-amino acid epimerase [Arachis duranensis]
arahy.Tifrunner.gnm2.ann1.NK6UX8	4.6062e-11	-1.79309	down	Cellular Component: integral component of membrane (GO:0016021);;	--	protein NUCLEAR FUSION DEFECTIVE 4 [Arachis duranensis]
arahy.Tifrunner.gnm2.ann1.NXA9BP	1.3307e-58	-3.98519	down	Cellular Component: integral component of membrane (GO:0016021);;	--	uncharacterized protein LOC107633606 [Arachis ipaensis]
arahy.Tifrunner.gnm2.ann1.P1SHIC	9.14664e-75	-5.41236	down	Molecular Function: transcription cofactor activity (GO:0003712);; Molecular Function: histone acetyltransferase activity (GO:0004402);; Cellular Component: nucleus (GO:0005634);; Biological Process: regulation of transcription, DNA-templated (GO:0006355);; Molecular Function: zinc ion binding (GO:0008270);; Molecular Function: oxidoreductase activity (GO:0016491);; Biological Process: histone ac…	--	BTB/POZ and TAZ domain-containing protein 1 isoform X1 [Arachis ipaensis]
arahy.Tifrunner.gnm2.ann1.P6P8C4	8.29522e-14	-1.30288	down	Molecular Function: inorganic phosphate transmembrane transporter activity (GO:0005315);; Cellular Component: integral component of plasma membrane (GO:0005887);; Biological Process: phosphate ion transport (GO:0006817);; Molecular Function: substrate-specific transmembrane transporter activity (GO:0022891);; Biological Process: transmembrane transport (GO:0055085);;	K08176|0|adu:107466297|K08176 MFS transporter, PHS family, inorganic phosphate transporter | (RefSeq) probable inorganic phosphate transporter 1-3	probable inorganic phosphate transporter 1-3 [Arachis duranensis]
arahy.Tifrunner.gnm2.ann1.PFD90Y	1.56182e-17	2.98638	up	--	--	HEAT repeat-containing protein 5B [Arachis duranensis]
arahy.Tifrunner.gnm2.ann1.PVCU19	0.000113525	-1.40347	down	Molecular Function: ubiquitin-protein transferase activity (GO:0004842);; Cellular Component: SCF ubiquitin ligase complex (GO:0019005);; Biological Process: SCF-dependent proteasomal ubiquitin-dependent protein catabolic process (GO:0031146);;	--	F-box/kelch-repeat protein At5g15710-like [Arachis duranensis]
arahy.Tifrunner.gnm2.ann1.PVE8MA	4.81981e-19	-1.617	down	Molecular Function: ferredoxin-NADP+ reductase activity (GO:0004324);; Biological Process: oxidation-reduction process (GO:0055114);;	K02641|0|aip:107638844|K02641 ferredoxin--NADP+ reductase [EC:1.18.1.2] | (RefSeq) ferredoxin--NADP reductase, root isozyme, chloroplastic	ferredoxin--NADP reductase, root isozyme, chloroplastic [Arachis ipaensis]
arahy.Tifrunner.gnm2.ann1.Q9XQ1F	0.00775847	-1.24086	down	--	--	uncharacterized protein LOC107475525 [Arachis duranensis]
arahy.Tifrunner.gnm2.ann1.QHXU4T	3.04118e-07	-1.06365	down	Molecular Function: pectate lyase activity (GO:0030570);; Biological Process: pectin catabolic process (GO:0045490);; Molecular Function: metal ion binding (GO:0046872);;	K01728|0|adu:107474847|K01728 pectate lyase [EC:4.2.2.2] | (RefSeq) probable pectate lyase 8	probable pectate lyase 8 [Arachis duranensis]
arahy.Tifrunner.gnm2.ann1.QR1WVV	8.46712e-05	1.1891	up	Molecular Function: serine-type endopeptidase activity (GO:0004252);; Cellular Component: cell wall (GO:0005618);; Biological Process: proteolysis (GO:0006508);;	--	subtilisin-like protease SBT1.9 [Arachis ipaensis]
arahy.Tifrunner.gnm2.ann1.QX73S9	6.68948e-07	1.77954	up	Molecular Function: hydrolase activity, hydrolyzing O-glycosyl compounds (GO:0004553);; Biological Process: carbohydrate metabolic process (GO:0005975);; Cellular Component: integral component of membrane (GO:0016021);;	K05350|0|adu:107482632|K05350 beta-glucosidase [EC:3.2.1.21] | (RefSeq) beta-glucosidase 46-like	beta-glucosidase 46 isoform X2 [Arachis duranensis]
arahy.Tifrunner.gnm2.ann1.QXL28E	0.000701785	1.11502	up	Molecular Function: oxidoreductase activity, acting on the CH-CH group of donors, quinone or related compound as acceptor (GO:0016635);; Molecular Function: hydrolase activity (GO:0016787);; Biological Process: single-organism metabolic process (GO:0044710);;	--	GDSL esterase/lipase At2g03980 isoform X1 [Arachis ipaensis]
arahy.Tifrunner.gnm2.ann1.R1PH36	0.00037104	-1.18064	down	--	--	dof zinc finger protein DOF1.4 [Arachis ipaensis]
arahy.Tifrunner.gnm2.ann1.RB6D27	4.07941e-17	2.11221	up	--	--	uncharacterized protein LOC107611876 [Arachis ipaensis]
arahy.Tifrunner.gnm2.ann1.RCT9SE	3.2441e-26	-2.58325	down	Cellular Component: extracellular region (GO:0005576);; Cellular Component: cell wall (GO:0005618);; Molecular Function: pectinesterase activity (GO:0030599);; Biological Process: cell wall modification (GO:0042545);; Biological Process: negative regulation of catalytic activity (GO:0043086);; Molecular Function: aspartyl esterase activity (GO:0045330);; Biological Process: pectin catabolic proce…	K01051|0|aip:107625917|K01051 pectinesterase [EC:3.1.1.11] | (RefSeq) pectinesterase 2-like	pectinesterase 2 [Arachis ipaensis]
arahy.Tifrunner.gnm2.ann1.RGL1S4	0.00414921	-1.28184	down	--	--	miraculin [Arachis ipaensis]
arahy.Tifrunner.gnm2.ann1.RLY867	0.000246189	1.38293	up	Molecular Function: beta-glucosidase activity (GO:0008422);; Biological Process: glucan catabolic process (GO:0009251);; Molecular Function: scopolin beta-glucosidase activity (GO:0102483);;	K05349|0|aip:107622686|K05349 beta-glucosidase [EC:3.2.1.21] | (RefSeq) beta-glucosidase BoGH3B-like	uncharacterized protein LOC107622684 isoform X2 [Arachis ipaensis]
arahy.Tifrunner.gnm2.ann1.RPLV4X	1.64847e-05	-1.27977	down	Molecular Function: monooxygenase activity (GO:0004497);; Cellular Component: membrane (GO:0016020);; Molecular Function: metal ion binding (GO:0046872);;	--	11-oxo-beta-amyrin 30-oxidase isoform X1 [Arachis duranensis]
arahy.Tifrunner.gnm2.ann1.RSDZ0N	4.71854e-16	-1.18512	down	Molecular Function: alpha-mannosidase activity (GO:0004559);; Biological Process: mannose metabolic process (GO:0006013);; Biological Process: protein deglycosylation (GO:0006517);; Molecular Function: zinc ion binding (GO:0008270);; Cellular Component: integral component of membrane (GO:0016021);; Molecular Function: carbohydrate binding (GO:0030246);;	K01191|0|aip:107642476|K01191 alpha-mannosidase [EC:3.2.1.24] | (RefSeq) alpha-mannosidase-like	alpha-mannosidase [Arachis ipaensis]
arahy.Tifrunner.gnm2.ann1.RU3PRP	0.00842486	1.27692	up	Molecular Function: glutathione transferase activity (GO:0004364);; Cellular Component: cytoplasm (GO:0005737);; Biological Process: glutathione metabolic process (GO:0006749);; Biological Process: toxin catabolic process (GO:0009407);; Molecular Function: lyase activity (GO:0016829);;	K00799|1.63436e-159|adu:107459608|K00799 glutathione S-transferase [EC:2.5.1.18] | (RefSeq) glutathione S-transferase U19-like	glutathione S-transferase U19 [Arachis duranensis]
arahy.Tifrunner.gnm2.ann1.RW3D4K	0.0051105	1.20136	up	Cellular Component: integral component of membrane (GO:0016021);;	K15378|0|aip:107619411|K15378 solute carrier family 45, member 1/2/4 | (RefSeq) sucrose transport protein SUC2-like	sucrose transport protein SUC2 [Arachis ipaensis]
arahy.Tifrunner.gnm2.ann1.RXCH8B	0.00239208	-1.16733	down	Cellular Component: plant-type vacuole membrane (GO:0009705);; Cellular Component: integral component of membrane (GO:0016021);; Molecular Function: substrate-specific transmembrane transporter activity (GO:0022891);; Biological Process: transmembrane transport (GO:0055085);;	K08150|0|aip:107618953|K08150 MFS transporter, SP family, solute carrier family 2 (myo-inositol transporter), member 13 | (RefSeq) inositol transporter 1-like	inositol transporter 1 [Arachis ipaensis]
arahy.Tifrunner.gnm2.ann1.S0STLV	1.9464e-18	1.75794	up	Molecular Function: zinc ion binding (GO:0008270);; Molecular Function: 2-alkenal reductase [NAD(P)] activity (GO:0032440);; Biological Process: oxidation-reduction process (GO:0055114);;	--	2-alkenal reductase (NADP(+)-dependent) [Arachis duranensis]
arahy.Tifrunner.gnm2.ann1.S0TT2Y	0.000701785	1.32709	up	Cellular Component: intracellular membrane-bounded organelle (GO:0043231);; Molecular Function: 2 iron, 2 sulfur cluster binding (GO:0051537);;	--	CDGSH iron-sulfur domain-containing protein NEET [Arachis duranensis]
arahy.Tifrunner.gnm2.ann1.S2QYAG	3.40076e-35	-2.53132	down	Molecular Function: glutamate-ammonia ligase activity (GO:0004356);; Molecular Function: ATP binding (GO:0005524);; Biological Process: glutamine biosynthetic process (GO:0006542);; Biological Process: nitrogen fixation (GO:0009399);; Cellular Component: chloroplast (GO:0009507);;	K01915|0|aip:107638560|K01915 glutamine synthetase [EC:6.3.1.2] | (RefSeq) glutamine synthetase leaf isozyme, chloroplastic	glutamine synthetase leaf isozyme, chloroplastic [Arachis duranensis]
arahy.Tifrunner.gnm2.ann1.SJG3D7	1.06249e-43	-3.83897	down	Cellular Component: cytoplasm (GO:0005737);; Cellular Component: nuclear matrix (GO:0016363);; Molecular Function: oxygen binding (GO:0019825);; Molecular Function: heme binding (GO:0020037);; Molecular Function: metal ion binding (GO:0046872);;	--	non-symbiotic hemoglobin 1 [Arachis duranensis]
arahy.Tifrunner.gnm2.ann1.SV0J9C	2.60727e-05	1.6505	up	Molecular Function: oxidoreductase activity (GO:0016491);; Biological Process: oxidation-reduction process (GO:0055114);;	--	probable aldo-keto reductase 2 [Arachis ipaensis]
arahy.Tifrunner.gnm2.ann1.SV1F8B	7.18789e-11	2.165	up	Molecular Function: oxidoreductase activity (GO:0016491);; Biological Process: oxidation-reduction process (GO:0055114);;	--	probable aldo-keto reductase 1 isoform X1 [Arachis ipaensis]
arahy.Tifrunner.gnm2.ann1.SZ745P	0.00798004	-1.28197	down	Cellular Component: extracellular region (GO:0005576);; Cellular Component: cell wall (GO:0005618);; Molecular Function: pectinesterase activity (GO:0030599);; Biological Process: cell wall modification (GO:0042545);; Biological Process: negative regulation of catalytic activity (GO:0043086);; Molecular Function: aspartyl esterase activity (GO:0045330);; Biological Process: pectin catabolic proce…	K01051|0|aip:107630347|K01051 pectinesterase [EC:3.1.1.11] | (RefSeq) pectinesterase-like	pectinesterase [Arachis ipaensis]
arahy.Tifrunner.gnm2.ann1.T1JMF3	1.36485e-14	2.65779	up	Molecular Function: hydrolase activity, hydrolyzing O-glycosyl compounds (GO:0004553);; Cellular Component: cell wall (GO:0005618);; Biological Process: xyloglucan metabolic process (GO:0010411);; Molecular Function: xyloglucan:xyloglucosyl transferase activity (GO:0016762);; Biological Process: cell wall biogenesis (GO:0042546);; Cellular Component: apoplast (GO:0048046);; Biological Process: ce…	K08235|0|adu:107494567|K08235 xyloglucan:xyloglucosyl transferase [EC:2.4.1.207] | (RefSeq) probable xyloglucan endotransglucosylase/hydrolase protein B	probable xyloglucan endotransglucosylase/hydrolase protein B [Arachis duranensis]
arahy.Tifrunner.gnm2.ann1.T25X4W	2.36259e-17	-2.70328	down	--	--	protein PHOSPHATE STARVATION RESPONSE 1-like isoform X1 [Arachis duranensis]
arahy.Tifrunner.gnm2.ann1.T7FQKJ	8.222e-17	-2.38061	down	Molecular Function: asparagine synthase (glutamine-hydrolyzing) activity (GO:0004066);; Molecular Function: ATP binding (GO:0005524);; Cellular Component: cytosol (GO:0005829);; Biological Process: glutamine metabolic process (GO:0006541);; Biological Process: response to absence of light (GO:0009646);; Molecular Function: protein homodimerization activity (GO:0042803);; Biological Process: L-asp…	K01953|0|aip:107608886|K01953 asparagine synthase (glutamine-hydrolysing) [EC:6.3.5.4] | (RefSeq) asparagine synthetase [glutamine-hydrolyzing] 1	asparagine synthetase [glutamine-hydrolyzing] 1 [Arachis duranensis]
arahy.Tifrunner.gnm2.ann1.TCGF9G	0.000258953	1.54044	up	Molecular Function: NADPH:quinone reductase activity (GO:0003960);; Molecular Function: zinc ion binding (GO:0008270);; Biological Process: oxidation-reduction process (GO:0055114);;	K18980|0|adu:107490783|K18980 2-methylene-furan-3-one reductase [EC:1.3.1.105] | (RefSeq) 2-methylene-furan-3-one reductase-like	2-methylene-furan-3-one reductase-like [Arachis duranensis]
arahy.Tifrunner.gnm2.ann1.TLKC5F	2.8358e-05	-1.68972	down	Cellular Component: membrane (GO:0016020);;	--	uncharacterized protein At4g15970 [Arachis ipaensis]
arahy.Tifrunner.gnm2.ann1.TY8HHB	2.44815e-10	-2.34117	down	Molecular Function: transporter activity (GO:0005215);; Biological Process: oligopeptide transport (GO:0006857);; Cellular Component: integral component of membrane (GO:0016021);;	K14638|0|aip:107643029|K14638 solute carrier family 15 (peptide/histidine transporter), member 3/4 | (RefSeq) protein NRT1/ PTR FAMILY 6.3-like	protein NRT1/ PTR FAMILY 6.3 [Arachis ipaensis]
arahy.Tifrunner.gnm2.ann1.U2ETAV	1.06613e-29	-3.06761	down	Cellular Component: cytoplasm (GO:0005737);; Cellular Component: nuclear matrix (GO:0016363);; Molecular Function: oxygen binding (GO:0019825);; Molecular Function: heme binding (GO:0020037);; Molecular Function: metal ion binding (GO:0046872);;	--	non-symbiotic hemoglobin 1 [Arachis duranensis]
arahy.Tifrunner.gnm2.ann1.U2UX9Q	0.000391974	-1.09333	down	Molecular Function: endopeptidase inhibitor activity (GO:0004866);; Molecular Function: peptidase activity (GO:0008233);; Biological Process: negative regulation of endopeptidase activity (GO:0010951);;	--	kunitz-type trypsin inhibitor-like 2 protein [Arachis ipaensis]
arahy.Tifrunner.gnm2.ann1.U2VSD4	2.41151e-58	-3.97565	down	Cellular Component: integral component of membrane (GO:0016021);;	--	uncharacterized protein LOC107467653 [Arachis duranensis]
arahy.Tifrunner.gnm2.ann1.U38C07	0.000533655	-1.24658	down	Molecular Function: transcription factor activity, sequence-specific DNA binding (GO:0003700);; Biological Process: regulation of transcription, DNA-templated (GO:0006355);; Molecular Function: sequence-specific DNA binding (GO:0043565);;	K14431|0|adu:107469257|K14431 transcription factor TGA | (RefSeq) transcription factor TGA1-like	LOW QUALITY PROTEIN: transcription factor TGA1-like [Arachis duranensis]
arahy.Tifrunner.gnm2.ann1.U3AVKV	8.58288e-05	1.53312	up	--	--	Regulator of rDNA transcription protein 15 [Capsicum baccatum]
arahy.Tifrunner.gnm2.ann1.U5BE01	3.91031e-11	1.95535	up	--	--	uncharacterized protein LOC107619236 [Arachis ipaensis]
arahy.Tifrunner.gnm2.ann1.UBG8L8	1.9464e-18	-2.35329	down	Biological Process: response to nitrate (GO:0010167);; Biological Process: nitrate transport (GO:0015706);; Cellular Component: integral component of membrane (GO:0016021);;	--	high-affinity nitrate transporter 3.1 [Arachis ipaensis]
arahy.Tifrunner.gnm2.ann1.UM0YXB	6.26336e-13	-1.50991	down	Molecular Function: voltage-gated chloride channel activity (GO:0005247);; Biological Process: chloride transport (GO:0006821);; Cellular Component: integral component of membrane (GO:0016021);; Biological Process: regulation of anion transmembrane transport (GO:1903959);;	K05016|0|aip:107623128|K05016 chloride channel 7 | (RefSeq) chloride channel protein CLC-b-like	chloride channel protein CLC-b [Arachis ipaensis]
arahy.Tifrunner.gnm2.ann1.UN6F3P	0.00656233	1.22379	up	Molecular Function: binding (GO:0005488);; Biological Process: gene expression (GO:0010467);; Cellular Component: membrane (GO:0016020);; Biological Process: cellular macromolecule biosynthetic process (GO:0034645);; Biological Process: primary metabolic process (GO:0044238);; Biological Process: cellular nitrogen compound biosynthetic process (GO:0044271);;	K03126|2.49394e-161|adu:107475142|K03126 transcription initiation factor TFIID subunit 12 | (RefSeq) transcription initiation factor TFIID subunit 12	transcription initiation factor TFIID subunit 12 isoform X3 [Arachis duranensis]
arahy.Tifrunner.gnm2.ann1.UPMM2P	0.00383592	1.28865	up	Molecular Function: oxidoreductase activity, acting on CH-OH group of donors (GO:0016614);; Molecular Function: flavin adenine dinucleotide binding (GO:0050660);; Biological Process: oxidation-reduction process (GO:0055114);;	--	tetrahydrocannabinolic acid synthase-like [Arachis ipaensis]
arahy.Tifrunner.gnm2.ann1.USDQ8P	0.00182264	1.00184	up	Cellular Component: integral component of membrane (GO:0016021);; Biological Process: carbohydrate transmembrane transport (GO:0034219);; Molecular Function: sugar transmembrane transporter activity (GO:0051119);;	K15382|0|aip:107605942|K15382 solute carrier family 50 (sugar transporter) | (RefSeq) bidirectional sugar transporter SWEET3	bidirectional sugar transporter SWEET3 [Arachis ipaensis]
arahy.Tifrunner.gnm2.ann1.UWT5DF	2.6499e-12	-2.37798	down	Molecular Function: uroporphyrin-III C-methyltransferase activity (GO:0004851);; Biological Process: siroheme biosynthetic process (GO:0019354);; Biological Process: methylation (GO:0032259);; Biological Process: oxidation-reduction process (GO:0055114);;	--	uncharacterized protein LOC107613194 [Arachis ipaensis]
arahy.Tifrunner.gnm2.ann1.UXP008	0.000237811	1.5218	up	--	--	hypothetical protein TanjilG_03599 [Lupinus angustifolius]
arahy.Tifrunner.gnm2.ann1.UYQA7L	3.92723e-07	1.82427	up	Molecular Function: O-methyltransferase activity (GO:0008171);; Molecular Function: S-adenosylmethionine-dependent methyltransferase activity (GO:0008757);; Biological Process: aromatic compound biosynthetic process (GO:0019438);; Biological Process: methylation (GO:0032259);; Molecular Function: protein dimerization activity (GO:0046983);;	--	uncharacterized protein LOC107606886 [Arachis ipaensis]
arahy.Tifrunner.gnm2.ann1.V0FABF	8.17374e-08	-1.08823	down	Cellular Component: cytosol (GO:0005829);; Molecular Function: peptidase activity (GO:0008233);; Molecular Function: ligase activity (GO:0016874);; Biological Process: glucosinolate metabolic process (GO:0019760);; Biological Process: primary metabolic process (GO:0044238);;	--	gamma-glutamyl peptidase 5 [Arachis ipaensis]
arahy.Tifrunner.gnm2.ann1.V3V8ZQ	1.86084e-08	-2.12276	down	Molecular Function: nucleotide binding (GO:0000166);; Molecular Function: hydrolase activity (GO:0016787);;	--	zinc finger CCCH domain-containing protein 5 [Arachis duranensis]
arahy.Tifrunner.gnm2.ann1.V4B8PK	0.00199324	1.20642	up	Cellular Component: integral component of membrane (GO:0016021);;	--	peamaclein [Arachis duranensis]
arahy.Tifrunner.gnm2.ann1.VES4LD	0.000240678	1.30219	up	Cellular Component: integral component of membrane (GO:0016021);;	--	peamaclein [Arachis duranensis]
arahy.Tifrunner.gnm2.ann1.VS9LD3	8.36353e-09	-1.27497	down	Molecular Function: ferroxidase activity (GO:0004322);; Biological Process: iron ion transport (GO:0006826);; Biological Process: cellular iron ion homeostasis (GO:0006879);; Molecular Function: ferric iron binding (GO:0008199);; Cellular Component: chloroplast (GO:0009507);; Biological Process: oxidation-reduction process (GO:0055114);;	K00522|1.64298e-167|aip:107608643|K00522 ferritin heavy chain [EC:1.16.3.2] | (RefSeq) ferritin-4, chloroplastic-like	ferritin-4, chloroplastic isoform X2 [Arachis ipaensis]
arahy.Tifrunner.gnm2.ann1.VZG1GG	2.08552e-08	-1.72086	down	Molecular Function: peroxidase activity (GO:0004601);; Cellular Component: extracellular region (GO:0005576);; Biological Process: response to oxidative stress (GO:0006979);; Molecular Function: heme binding (GO:0020037);; Biological Process: hydrogen peroxide catabolic process (GO:0042744);; Molecular Function: metal ion binding (GO:0046872);; Biological Process: oxidation-reduction process (GO:…	K00430|0|aip:107625855|K00430 peroxidase [EC:1.11.1.7] | (RefSeq) peroxidase P7-like	peroxidase P7 [Arachis ipaensis]
arahy.Tifrunner.gnm2.ann1.VZZ6TG	2.26226e-07	-1.99165	down	Cellular Component: plasma membrane (GO:0005886);; Molecular Function: nitrate transmembrane transporter activity (GO:0015112);; Biological Process: nitrate transport (GO:0015706);; Cellular Component: integral component of membrane (GO:0016021);; Biological Process: transmembrane transport (GO:0055085);;	K02575|0|adu:107476993|K02575 MFS transporter, NNP family, nitrate/nitrite transporter | (RefSeq) high affinity nitrate transporter 2.4	high affinity nitrate transporter 2.4 [Arachis duranensis]
arahy.Tifrunner.gnm2.ann1.W123UN	0.00074469	-1.041	down	Molecular Function: nucleotide binding (GO:0000166);; Molecular Function: nucleic acid binding (GO:0003676);;	--	RNA-binding protein 38 isoform X1 [Arachis ipaensis]
arahy.Tifrunner.gnm2.ann1.W1QNQS	2.00876e-42	-4.27652	down	Molecular Function: zinc ion binding (GO:0008270);; Cellular Component: integral component of membrane (GO:0016021);; Biological Process: cytidine to uridine editing (GO:0016554);;	--	putative pentatricopeptide repeat-containing protein At3g11460 [Arachis duranensis]
arahy.Tifrunner.gnm2.ann1.W8AC1S	0.00168634	1.27254	up	Molecular Function: NADPH dehydrogenase activity (GO:0003959);; Cellular Component: intracellular (GO:0005622);; Molecular Function: FMN binding (GO:0010181);; Molecular Function: 12-oxophytodienoate reductase activity (GO:0016629);; Biological Process: oxidation-reduction process (GO:0055114);;	K05894|0|aip:107605447|K05894 12-oxophytodienoic acid reductase [EC:1.3.1.42] | (RefSeq) 12-oxophytodienoate reductase 1-like	12-oxophytodienoate reductase 1 [Arachis ipaensis]
arahy.Tifrunner.gnm2.ann1.WB69FN	0.000889692	1.39681	up	Molecular Function: acid phosphatase activity (GO:0003993);; Cellular Component: integral component of membrane (GO:0016021);; Biological Process: dephosphorylation (GO:0016311);; Molecular Function: metal ion binding (GO:0046872);;	--	probable purple acid phosphatase 20 [Arachis ipaensis]
arahy.Tifrunner.gnm2.ann1.WG9HC3	0.00970829	1.18893	up	Biological Process: drug transmembrane transport (GO:0006855);; Molecular Function: drug transmembrane transporter activity (GO:0015238);; Molecular Function: antiporter activity (GO:0015297);; Cellular Component: integral component of membrane (GO:0016021);;	K03327|0|adu:107477738|K03327 multidrug resistance protein, MATE family | (RefSeq) protein DETOXIFICATION 40-like	protein DETOXIFICATION 40 [Arachis duranensis]
arahy.Tifrunner.gnm2.ann1.WIA6WG	1.08494e-12	1.40548	up	Cellular Component: endosome (GO:0005768);; Cellular Component: vacuolar membrane (GO:0005774);; Cellular Component: trans-Golgi network (GO:0005802);; Molecular Function: S-adenosylmethionine-dependent methyltransferase activity (GO:0008757);; Biological Process: methylation (GO:0032259);;	--	putative methyltransferase DDB_G0268948 [Arachis duranensis]
arahy.Tifrunner.gnm2.ann1.WP6DIZ	2.11345e-06	-1.87387	down	--	K13449|3.47839e-115|adu:107463197|K13449 pathogenesis-related protein 1 | (RefSeq) pathogenesis-related protein PRB1-3-like	pathogenesis-related protein 1-like [Arachis ipaensis]
arahy.Tifrunner.gnm2.ann1.WPBC77	7.69818e-06	-1.36678	down	Molecular Function: serine-type peptidase activity (GO:0008236);;	--	subtilisin-like protease SBT5.4 isoform X1 [Arachis duranensis]
arahy.Tifrunner.gnm2.ann1.WQZ5HT	0.000123966	-1.06935	down	Molecular Function: xanthoxin dehydrogenase activity (GO:0010301);; Biological Process: oxidation-reduction process (GO:0055114);;	--	short-chain dehydrogenase reductase 3b [Arachis duranensis]
arahy.Tifrunner.gnm2.ann1.X2UPFJ	3.49477e-36	3.32227	up	Molecular Function: hydrolase activity, hydrolyzing O-glycosyl compounds (GO:0004553);; Cellular Component: cell wall (GO:0005618);; Biological Process: xyloglucan metabolic process (GO:0010411);; Molecular Function: xyloglucan:xyloglucosyl transferase activity (GO:0016762);; Biological Process: cell wall biogenesis (GO:0042546);; Cellular Component: apoplast (GO:0048046);; Biological Process: ce…	K08235|0|aip:107604908|K08235 xyloglucan:xyloglucosyl transferase [EC:2.4.1.207] | (RefSeq) probable xyloglucan endotransglucosylase/hydrolase protein B	probable xyloglucan endotransglucosylase/hydrolase protein B [Arachis ipaensis]
arahy.Tifrunner.gnm2.ann1.X2XVT6	0.000358756	-1.40483	down	Biological Process: DNA repair (GO:0006281);; Molecular Function: dioxygenase activity (GO:0051213);; Biological Process: oxidation-reduction process (GO:0055114);;	--	alpha-ketoglutarate-dependent dioxygenase abh1 isoform X2 [Arachis ipaensis]
arahy.Tifrunner.gnm2.ann1.X47CQ0	0.00202189	1.2089	up	Molecular Function: DNA binding (GO:0003677);; Cellular Component: nucleus (GO:0005634);; Biological Process: regulation of transcription, DNA-templated (GO:0006355);;	--	protein ATAF2 [Arachis ipaensis]
arahy.Tifrunner.gnm2.ann1.X54UNA	0.00977231	1.03428	up	Biological Process: response to oxidative stress (GO:0006979);; Cellular Component: chloroplast stroma (GO:0009570);; Biological Process: protein repair (GO:0030091);; Molecular Function: peptide-methionine (R)-S-oxide reductase activity (GO:0033743);; Biological Process: oxidation-reduction process (GO:0055114);;	K07305|6.00517e-122|aip:107630609|K07305 peptide-methionine (R)-S-oxide reductase [EC:1.8.4.12] | (RefSeq) peptide methionine sulfoxide reductase MsrB	uncharacterized protein LOC107630609 isoform X2 [Arachis ipaensis]
arahy.Tifrunner.gnm2.ann1.X7K798	2.19874e-10	-2.34738	down	Molecular Function: heme binding (GO:0020037);; Molecular Function: ferredoxin-nitrite reductase activity (GO:0048307);; Molecular Function: iron-sulfur cluster binding (GO:0051536);; Biological Process: oxidation-reduction process (GO:0055114);;	K00366|0|adu:107469727|K00366 ferredoxin-nitrite reductase [EC:1.7.7.1] | (RefSeq) ferredoxin--nitrite reductase, chloroplastic	ferredoxin--nitrite reductase, chloroplastic [Arachis duranensis]
arahy.Tifrunner.gnm2.ann1.XE3XSF	1.02735e-10	1.12596	up	Molecular Function: aldehyde dehydrogenase (NAD) activity (GO:0004029);; Biological Process: oxidation-reduction process (GO:0055114);;	K12355|0|aip:107630301|K12355 coniferyl-aldehyde dehydrogenase [EC:1.2.1.68] | (RefSeq) aldehyde dehydrogenase family 2 member C4-like	aldehyde dehydrogenase family 2 member C4 [Arachis ipaensis]
arahy.Tifrunner.gnm2.ann1.XK9GFX	0.00888092	1.27044	up	--	--	hypothetical protein F511_39579 [Dorcoceras hygrometricum]
arahy.Tifrunner.gnm2.ann1.XP5L8X	0.000806393	-1.29946	down	Cellular Component: integral component of membrane (GO:0016021);;	--	uncharacterized protein LOC107647532 [Arachis ipaensis]
arahy.Tifrunner.gnm2.ann1.XY5KEE	0.000139941	-1.54359	down	--	--	protein NLP8 isoform X3 [Arachis duranensis]
arahy.Tifrunner.gnm2.ann1.Y1QQAP	0.00203109	-1.38965	down	Molecular Function: 1-aminocyclopropane-1-carboxylate synthase activity (GO:0016847);; Molecular Function: pyridoxal phosphate binding (GO:0030170);; Biological Process: 1-aminocyclopropane-1-carboxylate biosynthetic process (GO:0042218);;	--	1-aminocyclopropane-1-carboxylate synthase 7-like [Arachis ipaensis]
arahy.Tifrunner.gnm2.ann1.Y36QTI	0.00355637	-1.32425	down	Cellular Component: intracellular (GO:0005622);; Biological Process: protein targeting to vacuole (GO:0006623);; Cellular Component: extrinsic component of membrane (GO:0019898);; Biological Process: protein retention in Golgi apparatus (GO:0045053);;	--	uncharacterized protein LOC107647117 [Arachis ipaensis]
arahy.Tifrunner.gnm2.ann1.Y8KTYY	0.000643869	-1.4816	down	Molecular Function: asparagine synthase (glutamine-hydrolyzing) activity (GO:0004066);; Cellular Component: cytosol (GO:0005829);; Biological Process: asparagine biosynthetic process (GO:0006529);; Biological Process: glutamine metabolic process (GO:0006541);; Biological Process: response to absence of light (GO:0009646);; Molecular Function: protein homodimerization activity (GO:0042803);;	K01953|0|aip:107605337|K01953 asparagine synthase (glutamine-hydrolysing) [EC:6.3.5.4] | (RefSeq) asparagine synthetase [glutamine-hydrolyzing] 2	asparagine synthetase [glutamine-hydrolyzing] 2 [Arachis ipaensis]
arahy.Tifrunner.gnm2.ann1.YA7QDL	0.000680359	1.24984	up	Molecular Function: catalytic activity (GO:0003824);;	K16296|2.13765e-124|adu:107469452|K16296 serine carboxypeptidase-like clade I [EC:3.4.16.-] | (RefSeq) serine carboxypeptidase-like 13	serine carboxypeptidase-like 13 isoform X1 [Arachis duranensis]
arahy.Tifrunner.gnm2.ann1.YG2QQU	7.03265e-09	2.17932	up	Molecular Function: GMP synthase (glutamine-hydrolyzing) activity (GO:0003922);; Cellular Component: cytosol (GO:0005829);; Biological Process: glutamine metabolic process (GO:0006541);; Molecular Function: transferase activity (GO:0016740);; Molecular Function: hydrolase activity (GO:0016787);;	--	uncharacterized protein LOC107489989 [Arachis duranensis]
arahy.Tifrunner.gnm2.ann1.YLGK2W	4.22237e-05	1.0215	up	Cellular Component: integral component of membrane (GO:0016021);; Molecular Function: transferase activity (GO:0016740);;	--	probable arabinosyltransferase ARAD1 [Arachis duranensis]
arahy.Tifrunner.gnm2.ann1.YWE2CT	0.00123874	1.03305	up	Molecular Function: ATP binding (GO:0005524);; Cellular Component: integral component of membrane (GO:0016021);; Molecular Function: ATPase activity, coupled to transmembrane movement of substances (GO:0042626);; Biological Process: transmembrane transport (GO:0055085);;	--	ABC transporter C family member 2 isoform X1 [Arachis ipaensis]
arahy.Tifrunner.gnm2.ann1.Z1CJI9	0.00147381	-1.4072	down	Molecular Function: iron ion binding (GO:0005506);; Cellular Component: cytoplasm (GO:0005737);; Biological Process: inositol catabolic process (GO:0019310);; Molecular Function: inositol oxygenase activity (GO:0050113);; Biological Process: oxidation-reduction process (GO:0055114);;	K00469|0|aip:107630625|K00469 inositol oxygenase [EC:1.13.99.1] | (RefSeq) inositol oxygenase 2	inositol oxygenase 2 [Arachis ipaensis]
arahy.Tifrunner.gnm2.ann1.Z3ATEX	7.12632e-63	-4.97812	down	--	--	putative disease resistance RPP13-like protein 1 [Arachis duranensis]
arahy.Tifrunner.gnm2.ann1.Z3AX4S	4.48832e-08	-2.07487	down	--	--	uncharacterized protein LOC110268855 [Arachis ipaensis]
arahy.Tifrunner.gnm2.ann1.ZH58RF	3.7634e-05	-1.67878	down	--	--	uncharacterized protein LOC107462127 [Arachis duranensis]
arahy.Tifrunner.gnm2.ann1.ZHJA83	1.24529e-08	-1.42734	down	Molecular Function: serine-type endopeptidase activity (GO:0004252);; Cellular Component: cell wall (GO:0005618);;	--	subtilisin-like protease SBT5.4 [Arachis ipaensis]
arahy.Tifrunner.gnm2.ann1.ZJ3KD6	0.002774	-1.31758	down	--	--	protein PHR1-LIKE 1-like isoform X2 [Arachis ipaensis]
arahy.Tifrunner.gnm2.ann1.ZMDM61	2.37408e-05	1.30687	up	Molecular Function: acetylglucosaminyltransferase activity (GO:0008375);; Cellular Component: integral component of membrane (GO:0016021);;	--	uncharacterized protein LOC107478748 [Arachis duranensis]
arahy.Tifrunner.gnm2.ann1.ZSL5GJ	2.49148e-14	1.40475	up	Cellular Component: plant-type cell wall (GO:0009505);;	--	uncharacterized protein LOC107463852 [Arachis duranensis]

## Sheet: Table S5
Table S5 Differentially expressed genes of HNR 10 vs LNR 10
Gene ID	FDR	log2FC	regulated	GO_annotation	KEGG_annotation	NR_annotation
Arachis_hypogaea_newGene_10537	0.00446414	-1.44934	down	--	--	uncharacterized protein LOC107630337 [Arachis ipaensis]
Arachis_hypogaea_newGene_10545	2.14451e-11	-3.00474	down	--	K20619|0|aip:107616318|K20619 cytochrome P450 family 78 subfamily A | (RefSeq) cytochrome P450 78A11-like	protein MAINTENANCE OF MERISTEMS-like [Arachis ipaensis]
Arachis_hypogaea_newGene_10575	0.000309343	1.18883	up	--	--	uncharacterized protein LOC110266252 [Arachis ipaensis]
Arachis_hypogaea_newGene_10717	0.00206124	1.44801	up	--	--	--
Arachis_hypogaea_newGene_10857	6.93799e-05	1.91152	up	Biological Process: cleavage involved in rRNA processing (GO:0000469);; Molecular Function: endoribonuclease activity (GO:0004521);; Biological Process: maturation of SSU-rRNA (GO:0030490);; Cellular Component: preribosome, small subunit precursor (GO:0030688);; Biological Process: RNA phosphodiester bond hydrolysis, endonucleolytic (GO:0090502);;	K11883|9.56691e-71|adu:107464052|K11883 RNA-binding protein NOB1 | (RefSeq) RNA-binding protein NOB1-like	RNA-binding protein NOB1 isoform X1 [Arachis duranensis]
Arachis_hypogaea_newGene_10886	8.56811e-09	-1.52598	down	--	--	uncharacterized protein LOC107634584 [Arachis ipaensis]
Arachis_hypogaea_newGene_10979	0.000343367	1.39186	up	--	--	uncharacterized protein LOC107458386 [Arachis duranensis]
Arachis_hypogaea_newGene_1123	0.00681747	1.17	up	Molecular Function: transferase activity, transferring acyl groups other than amino-acyl groups (GO:0016747);;	--	malonyl-CoA:anthocyanidin 5-O-glucoside-6&apos;&apos;-O-malonyltransferase [Arachis duranensis]
Arachis_hypogaea_newGene_11437	3.79018e-07	2.02613	up	Molecular Function: adenosine deaminase activity (GO:0004000);; Cellular Component: cytosol (GO:0005829);; Biological Process: adenosine catabolic process (GO:0006154);; Biological Process: hypoxanthine salvage (GO:0043103);; Biological Process: inosine biosynthetic process (GO:0046103);;	K01488|2.15862e-22|adu:107482628|K01488 adenosine deaminase [EC:3.5.4.4] | (RefSeq) adenosine deaminase-like protein	adenosine deaminase-like protein isoform X1 [Arachis duranensis]
Arachis_hypogaea_newGene_1160	0.00400089	-1.09845	down	--	--	uncharacterized protein LOC107636432 [Arachis ipaensis]
Arachis_hypogaea_newGene_11824	7.96675e-13	-1.66053	down	--	--	F-box/kelch-repeat protein At3g06240-like isoform X2 [Arachis ipaensis]
Arachis_hypogaea_newGene_12333	0.00985341	1.17018	up	--	--	RING-H2 finger protein ATL67 [Arachis duranensis]
Arachis_hypogaea_newGene_1235	7.5828e-06	-1.43357	down	Molecular Function: calcium ion binding (GO:0005509);;	K13448|4.2006e-119|adu:107485389|K13448 calcium-binding protein CML | (RefSeq) calcium-binding allergen Bet v 3-like	calcium-binding allergen Bet v 3 [Arachis duranensis]
Arachis_hypogaea_newGene_12401	2.61542e-06	-2.27714	down	--	--	uncharacterized protein LOC110263805 [Arachis ipaensis]
Arachis_hypogaea_newGene_12402	8.19954e-24	-4.25305	down	--	--	uncharacterized protein LOC110263805 [Arachis ipaensis]
Arachis_hypogaea_newGene_12533	3.66302e-13	-3.21129	down	Biological Process: (1->3)-beta-D-glucan catabolic process (GO:0006076);; Cellular Component: cell surface (GO:0009986);; Molecular Function: glucan endo-1,3-beta-D-glucosidase activity (GO:0042973);; Molecular Function: beta-glucanase activity (GO:0052736);;	K01180|4.43694e-126|aip:107637388|K01180 endo-1,3(4)-beta-glucanase [EC:3.2.1.6] | (RefSeq) uncharacterized LOC107637388	uncharacterized protein LOC107486517 isoform X1 [Arachis duranensis]
Arachis_hypogaea_newGene_12654	0.000301634	-1.15465	down	Biological Process: transport (GO:0006810);; Cellular Component: membrane (GO:0016020);;	K02154|2.98475e-47|aip:107628853|K02154 V-type H+-transporting ATPase subunit a | (RefSeq) V-type proton ATPase subunit a3	hypothetical protein TanjilG_23457 [Lupinus angustifolius]
Arachis_hypogaea_newGene_12720	7.78878e-09	1.3509	up	Biological Process: signal transduction (GO:0007165);;	--	uncharacterized protein LOC107643081 [Arachis ipaensis]
Arachis_hypogaea_newGene_12901	3.02014e-05	1.17602	up	--	--	uncharacterized protein LOC107639438 [Arachis ipaensis]
Arachis_hypogaea_newGene_13049	0.00200402	1.15016	up	--	--	uncharacterized protein LOC107640555 isoform X1 [Arachis ipaensis]
Arachis_hypogaea_newGene_13103	1.91286e-05	1.02454	up	Cellular Component: intracellular (GO:0005622);;	--	uncharacterized protein LOC107643621 isoform X1 [Arachis ipaensis]
Arachis_hypogaea_newGene_1355	0.000512933	-1.26232	down	--	--	uncharacterized protein LOC107619179 [Arachis ipaensis]
Arachis_hypogaea_newGene_13838	7.89028e-05	1.95089	up	--	--	uncharacterized protein LOC110281209 [Arachis duranensis]
Arachis_hypogaea_newGene_1391	0.00027924	-1.66472	down	Cellular Component: membrane (GO:0016020);;	--	uncharacterized protein LOC110268640 [Arachis ipaensis]
Arachis_hypogaea_newGene_13920	0.00195661	-1.30439	down	Biological Process: signal transduction (GO:0007165);;	--	uncharacterized protein LOC107644584 [Arachis ipaensis]
Arachis_hypogaea_newGene_13921	9.29428e-07	-1.89368	down	--	--	--
Arachis_hypogaea_newGene_14006	4.96882e-07	1.27017	up	Biological Process: transport (GO:0006810);; Cellular Component: integral component of membrane (GO:0016021);;	K20347|2.43485e-112|aip:107645211|K20347 p24 family protein beta-1 | (RefSeq) transmembrane emp24 domain-containing protein p24beta3-like	transmembrane emp24 domain-containing protein p24beta3 [Arachis duranensis]
Arachis_hypogaea_newGene_14147	2.37357e-07	-2.43407	down	--	--	--
Arachis_hypogaea_newGene_14345	3.85226e-23	1.84537	up	Cellular Component: integral component of membrane (GO:0016021);;	--	putative permease/transmembrane protein [Arachis duranensis]
Arachis_hypogaea_newGene_14376	0.00202187	-1.39355	down	Molecular Function: nutrient reservoir activity (GO:0045735);;	--	11S globulin subunit beta [Arachis ipaensis]
Arachis_hypogaea_newGene_14795	1.83306e-17	1.53103	up	Molecular Function: oxidoreductase activity (GO:0016491);; Biological Process: oxidation-reduction process (GO:0055114);;	--	secoisolariciresinol dehydrogenase-like [Arachis ipaensis]
Arachis_hypogaea_newGene_14902	2.81613e-12	-1.12973	down	--	--	protein SRC1 [Arachis duranensis]
Arachis_hypogaea_newGene_15010	9.94303e-06	1.16639	up	--	--	receptor-like protein 12 isoform X1 [Arachis duranensis]
Arachis_hypogaea_newGene_15138	0.00086439	1.67828	up	Biological Process: flavonoid biosynthetic process (GO:0009813);; Cellular Component: intracellular membrane-bounded organelle (GO:0043231);; Biological Process: flavonoid glucuronidation (GO:0052696);; Molecular Function: quercetin 3-O-glucosyltransferase activity (GO:0080043);; Molecular Function: quercetin 7-O-glucosyltransferase activity (GO:0080044);;	K08237|0|aip:107605308|K08237 hydroquinone glucosyltransferase [EC:2.4.1.218] | (RefSeq) hydroquinone glucosyltransferase-like	hydroquinone glucosyltransferase [Arachis ipaensis]
Arachis_hypogaea_newGene_15162	0.00648518	1.4397	up	--	--	uncharacterized protein LOC107641265 [Arachis ipaensis]
Arachis_hypogaea_newGene_15276	7.32231e-16	2.14828	up	Cellular Component: cell (GO:0005623);; Molecular Function: electron carrier activity (GO:0009055);; Molecular Function: protein disulfide oxidoreductase activity (GO:0015035);; Biological Process: cell redox homeostasis (GO:0045454);; Biological Process: oxidation-reduction process (GO:0055114);;	K03676|6.24305e-84|adu:107495514|K03676 glutaredoxin 3 | (RefSeq) glutaredoxin-C6-like	glutaredoxin-C6 [Arachis duranensis]
Arachis_hypogaea_newGene_15361	9.13832e-09	2.28485	up	Molecular Function: protein serine/threonine kinase activity (GO:0004674);; Molecular Function: ATP binding (GO:0005524);; Biological Process: protein phosphorylation (GO:0006468);; Biological Process: signal transduction (GO:0007165);; Cellular Component: integral component of membrane (GO:0016021);;	K07198|0|adu:107475441|K07198 5'-AMP-activated protein kinase, catalytic alpha subunit [EC:2.7.11.11] | (RefSeq) CBL-interacting protein kinase 2-like	CBL-interacting protein kinase 2-like [Arachis duranensis]
Arachis_hypogaea_newGene_15407	6.94023e-09	1.55341	up	--	--	uncharacterized protein LOC107609547 [Arachis ipaensis]
Arachis_hypogaea_newGene_15445	0.00111892	-1.22003	down	--	--	--
Arachis_hypogaea_newGene_15446	0.00303392	-1.05352	down	--	--	uncharacterized protein LOC110264974 [Arachis ipaensis]
Arachis_hypogaea_newGene_15492	2.03262e-21	-1.74511	down	--	--	uncharacterized protein LOC107641790 [Arachis ipaensis]
Arachis_hypogaea_newGene_15495	7.40361e-12	-1.85788	down	--	--	uncharacterized protein LOC107641790 [Arachis ipaensis]
Arachis_hypogaea_newGene_15599	0.0019268	1.23962	up	--	--	uncharacterized protein LOC107606710 [Arachis ipaensis]
Arachis_hypogaea_newGene_15639	0.000440974	-1.52773	down	--	--	--
Arachis_hypogaea_newGene_15705	0.00948159	1.37142	up	--	K07195|0|aip:107608235|K07195 exocyst complex component 7 | (RefSeq) exocyst complex component EXO70B1-like	exocyst complex component EXO70B1-like [Arachis ipaensis]
Arachis_hypogaea_newGene_1574	4.15236e-08	-1.31852	down	--	--	14 kDa proline-rich protein DC2.15 [Arachis duranensis]
Arachis_hypogaea_newGene_15843	0.00883807	-1.02979	down	--	--	AT-hook motif nuclear-localized protein 28-like [Arachis ipaensis]
Arachis_hypogaea_newGene_15876	1.77526e-06	-1.13674	down	--	--	--
Arachis_hypogaea_newGene_16257	4.02567e-08	-1.51962	down	Molecular Function: DNA binding (GO:0003677);; Cellular Component: nucleus (GO:0005634);;	--	protein RADIALIS-like 6 [Cajanus cajan]
Arachis_hypogaea_newGene_16453	0.00755827	1.27587	up	--	--	uncharacterized protein LOC107606362 isoform X2 [Arachis ipaensis]
Arachis_hypogaea_newGene_16467	6.64887e-09	1.70661	up	Molecular Function: nucleotide binding (GO:0000166);; Molecular Function: protein serine/threonine kinase activity (GO:0004674);; Cellular Component: plasma membrane (GO:0005886);; Biological Process: protein phosphorylation (GO:0006468);;	--	putative receptor protein kinase ZmPK1 isoform X1 [Arachis ipaensis]
Arachis_hypogaea_newGene_16506	0.000641283	1.71116	up	--	--	extensin-2-like [Arachis ipaensis]
Arachis_hypogaea_newGene_16516	6.49478e-05	1.88626	up	Cellular Component: cell (GO:0005623);; Molecular Function: electron carrier activity (GO:0009055);; Molecular Function: protein disulfide oxidoreductase activity (GO:0015035);; Biological Process: cell redox homeostasis (GO:0045454);; Biological Process: oxidation-reduction process (GO:0055114);;	K03676|8.11502e-65|aip:107628576|K03676 glutaredoxin 3 | (RefSeq) monothiol glutaredoxin-S11-like	monothiol glutaredoxin-S11-like [Arachis ipaensis]
Arachis_hypogaea_newGene_16883	1.29596e-05	1.35061	up	Molecular Function: 1-phosphatidylinositol 4-kinase activity (GO:0004430);; Molecular Function: phosphatidylinositol-4,5-bisphosphate binding (GO:0005546);; Cellular Component: plasma membrane (GO:0005886);; Biological Process: protein phosphorylation (GO:0006468);; Cellular Component: plasmodesma (GO:0009506);; Biological Process: phosphatidylinositol phosphorylation (GO:0046854);; Biological Pr…	--	phosphatidylinositol 4-kinase alpha 1-like [Arachis ipaensis]
Arachis_hypogaea_newGene_17208	8.2977e-06	-1.39647	down	--	--	uncharacterized protein LOC107622893 isoform X2 [Arachis ipaensis]
Arachis_hypogaea_newGene_17260	0.000296078	1.21952	up	--	--	--
Arachis_hypogaea_newGene_17316	2.21037e-16	-3.62596	down	--	--	--
Arachis_hypogaea_newGene_17522	1.43993e-05	-2.05015	down	--	--	uncharacterized protein LOC107607211 [Arachis ipaensis]
Arachis_hypogaea_newGene_17646	6.15269e-17	-1.7663	down	Molecular Function: transporter activity (GO:0005215);; Biological Process: transport (GO:0006810);; Cellular Component: integral component of membrane (GO:0016021);;	K09872|0|aip:107645020|K09872 aquaporin PIP | (RefSeq) aquaporin PIP2-1	aquaporin PIP2-1 [Arachis ipaensis]
Arachis_hypogaea_newGene_17649	2.86274e-05	-1.18151	down	Biological Process: response to light stimulus (GO:0009416);; Cellular Component: photosystem I (GO:0009522);; Cellular Component: chloroplast thylakoid membrane (GO:0009535);; Biological Process: photosynthesis, light harvesting in photosystem I (GO:0009768);; Cellular Component: chloroplast envelope (GO:0009941);; Cellular Component: plastoglobule (GO:0010287);; Cellular Component: integral com…	K08907|4.8724e-148|adu:107491562|K08907 light-harvesting complex I chlorophyll a/b binding protein 1 | (RefSeq) chlorophyll a-b binding protein 6A, chloroplastic	chlorophyll a-b binding protein 6A, chloroplastic [Arachis duranensis]
Arachis_hypogaea_newGene_17661	1.74335e-05	1.26483	up	Molecular Function: oxidoreductase activity (GO:0016491);; Biological Process: oxidation-reduction process (GO:0055114);;	--	uncharacterized oxidoreductase At4g09670 [Arachis ipaensis]
Arachis_hypogaea_newGene_17852	0.00194953	-1.30126	down	--	--	extensin-like [Arachis ipaensis]
Arachis_hypogaea_newGene_17957	3.39649e-07	-1.74719	down	--	--	--
Arachis_hypogaea_newGene_18062	2.09757e-07	-2.19468	down	--	--	protein FAR-RED IMPAIRED RESPONSE 1-like [Arachis duranensis]
Arachis_hypogaea_newGene_18268	0.000433408	1.35101	up	--	--	uncharacterized protein LOC110268668 [Arachis ipaensis]
Arachis_hypogaea_newGene_18307	6.6717e-06	2.14866	up	Biological Process: glucan biosynthetic process (GO:0009250);; Molecular Function: nucleotidyltransferase activity (GO:0016779);;	--	uncharacterized protein LOC107638262 isoform X1 [Arachis ipaensis]
Arachis_hypogaea_newGene_18537	2.72798e-09	2.51082	up	--	--	uncharacterized protein LOC107477946 [Arachis duranensis]
Arachis_hypogaea_newGene_18584	6.15449e-05	-1.80241	down	--	--	putative RNA-directed DNA polymerase [Arachis hypogaea]
Arachis_hypogaea_newGene_18714	1.05581e-40	-2.64836	down	Molecular Function: electron carrier activity (GO:0009055);; Biological Process: electron transport chain (GO:0022900);; Molecular Function: metal ion binding (GO:0046872);; Molecular Function: 2 iron, 2 sulfur cluster binding (GO:0051537);;	K02639|3.12028e-76|aip:107617822|K02639 ferredoxin | (RefSeq) ferredoxin, root R-B2-like	ferredoxin, root R-B2 [Arachis duranensis]
Arachis_hypogaea_newGene_18917	9.32865e-11	2.45996	up	--	--	--
Arachis_hypogaea_newGene_18992	1.94883e-13	-1.5255	down	Molecular Function: alcohol dehydrogenase (NAD) activity (GO:0004022);; Molecular Function: prephenate dehydrogenase (NADP+) activity (GO:0004665);; Cellular Component: cytoplasm (GO:0005737);; Biological Process: tyrosine biosynthetic process (GO:0006571);; Molecular Function: zinc ion binding (GO:0008270);; Molecular Function: prephenate dehydrogenase (NAD+) activity (GO:0008977);; Molecular Fu…	K18857|0|aip:107605969|K18857 alcohol dehydrogenase class-P [EC:1.1.1.1] | (RefSeq) alcohol dehydrogenase 1	alcohol dehydrogenase 1 [Arachis duranensis]
Arachis_hypogaea_newGene_19012	3.81363e-24	-4.28709	down	Molecular Function: metal ion binding (GO:0046872);;	--	uncharacterized protein LOC110268363 [Arachis ipaensis]
Arachis_hypogaea_newGene_19626	8.30295e-11	2.82494	up	Cellular Component: membrane (GO:0016020);;	--	uncharacterized protein LOC110268048 [Arachis ipaensis]
Arachis_hypogaea_newGene_19856	1.1671e-10	-1.05419	down	Cellular Component: membrane (GO:0016020);;	--	unknown [Lotus japonicus]
Arachis_hypogaea_newGene_19922	5.86144e-33	3.6677	up	Molecular Function: nucleic acid binding (GO:0003676);; Molecular Function: zinc ion binding (GO:0008270);; Biological Process: DNA integration (GO:0015074);;	--	uncharacterized protein LOC107490201 [Arachis duranensis]
Arachis_hypogaea_newGene_19943	3.28207e-05	-1.53268	down	--	--	pentatricopeptide repeat-containing protein At5g13770, chloroplastic [Arachis ipaensis]
Arachis_hypogaea_newGene_19964	2.1364e-13	3.33732	up	--	--	--
Arachis_hypogaea_newGene_19984	2.51501e-34	-3.8795	down	--	--	uncharacterized protein LOC107471014 [Arachis duranensis]
Arachis_hypogaea_newGene_20157	1.47673e-10	2.13775	up	--	--	uncharacterized protein LOC107478474 [Arachis duranensis]
Arachis_hypogaea_newGene_20314	1.59209e-05	1.53509	up	--	--	proline-rich extensin-like protein EPR1 isoform X1 [Arachis duranensis]
Arachis_hypogaea_newGene_20605	7.34878e-05	1.65314	up	--	--	uncharacterized protein LOC107623159 isoform X2 [Arachis ipaensis]
Arachis_hypogaea_newGene_20876	1.95083e-21	2.41186	up	--	K01194|2.7117e-34|adu:107486508|K01194 alpha,alpha-trehalase [EC:3.2.1.28] | (RefSeq) probable trehalase	probable trehalase isoform X2 [Arachis ipaensis]
Arachis_hypogaea_newGene_20951	0.000713571	-1.39603	down	Molecular Function: iron ion binding (GO:0005506);; Cellular Component: cytoplasm (GO:0005737);; Cellular Component: membrane (GO:0016020);; Biological Process: inositol catabolic process (GO:0019310);; Molecular Function: inositol oxygenase activity (GO:0050113);; Biological Process: oxidation-reduction process (GO:0055114);;	K00469|0|aip:107630625|K00469 inositol oxygenase [EC:1.13.99.1] | (RefSeq) inositol oxygenase 2	inositol oxygenase 2 [Arachis ipaensis]
Arachis_hypogaea_newGene_210	5.9883e-06	1.44826	up	--	--	uncharacterized protein LOC107605009 [Arachis ipaensis]
Arachis_hypogaea_newGene_21071	2.86274e-05	-1.43113	down	--	--	--
Arachis_hypogaea_newGene_2168	5.83827e-06	-1.29704	down	--	--	uncharacterized protein LOC107458506 [Arachis duranensis]
Arachis_hypogaea_newGene_2254	0.00767031	1.25319	up	--	--	LOB domain-containing protein 25 [Arachis duranensis]
Arachis_hypogaea_newGene_2275	0.000438607	1.37913	up	--	--	uncharacterized protein LOC107646692 [Arachis ipaensis]
Arachis_hypogaea_newGene_2331	1.86608e-06	1.76591	up	--	--	--
Arachis_hypogaea_newGene_2386	0.000519391	-1.1062	down	Molecular Function: oxidoreductase activity, acting on the CH-OH group of donors, NAD or NADP as acceptor (GO:0016616);; Molecular Function: NAD binding (GO:0051287);; Biological Process: oxidation-reduction process (GO:0055114);;	K15919|3.32035e-21|aip:107617257|K15919 hydroxypyruvate reductase 2 | (RefSeq) hydroxyphenylpyruvate reductase-like	hydroxyphenylpyruvate reductase [Arachis ipaensis]
Arachis_hypogaea_newGene_2539	0.00754043	1.00546	up	--	--	LEAF RUST 10 DISEASE-RESISTANCE LOCUS RECEPTOR-LIKE PROTEIN KINASE-like 1.2 isoform X2 [Arachis duranensis]
Arachis_hypogaea_newGene_2662	0.00381302	-1.40484	down	--	--	repetitive proline-rich cell wall protein 2 [Arachis duranensis]
Arachis_hypogaea_newGene_269	0.00331965	1.06497	up	Biological Process: cellular protein metabolic process (GO:0044267);;	--	uncharacterized protein LOC107480961 [Arachis duranensis]
Arachis_hypogaea_newGene_2771	0.00037088	-1.58219	down	Cellular Component: cytoplasm (GO:0005737);; Biological Process: translational termination (GO:0006415);; Molecular Function: translation release factor activity, codon specific (GO:0016149);;	K02835|5.62896e-48|adu:107492333|K02835 peptide chain release factor 1 | (RefSeq) peptide chain release factor 1	uncharacterized protein LOC107646024 isoform X2 [Arachis ipaensis]
Arachis_hypogaea_newGene_2856	2.72087e-11	-2.2678	down	--	--	uncharacterized protein LOC107607211 [Arachis ipaensis]
Arachis_hypogaea_newGene_2972	6.30172e-05	1.00878	up	Molecular Function: calcium-transporting ATPase activity (GO:0005388);; Molecular Function: ATP binding (GO:0005524);; Cellular Component: integral component of plasma membrane (GO:0005887);; Cellular Component: intracellular membrane-bounded organelle (GO:0043231);; Molecular Function: metal ion binding (GO:0046872);; Biological Process: calcium ion transmembrane transport (GO:0070588);;	K01537|0|adu:107493172|K01537 Ca2+-transporting ATPase [EC:3.6.3.8] | (RefSeq) calcium-transporting ATPase 12, plasma membrane-type-like	calcium-transporting ATPase 12, plasma membrane-type-like [Arachis duranensis]
Arachis_hypogaea_newGene_2995	0.00302807	1.14459	up	Molecular Function: inorganic phosphate transmembrane transporter activity (GO:0005315);; Cellular Component: integral component of plasma membrane (GO:0005887);; Biological Process: phosphate ion transport (GO:0006817);; Molecular Function: substrate-specific transmembrane transporter activity (GO:0022891);; Biological Process: transmembrane transport (GO:0055085);;	K08176|0|aip:107645262|K08176 MFS transporter, PHS family, inorganic phosphate transporter | (RefSeq) inorganic phosphate transporter 1-4-like	inorganic phosphate transporter 1-4 [Arachis ipaensis]
Arachis_hypogaea_newGene_308	0.00347885	-1.06744	down	Molecular Function: electron carrier activity (GO:0009055);; Biological Process: electron transport chain (GO:0022900);; Molecular Function: metal ion binding (GO:0046872);; Molecular Function: 2 iron, 2 sulfur cluster binding (GO:0051537);;	K02639|2.69101e-80|aip:107631727|K02639 ferredoxin | (RefSeq) ferredoxin	ferredoxin [Arachis duranensis]
Arachis_hypogaea_newGene_3383	0.000139305	1.11675	up	Biological Process: flavonoid biosynthetic process (GO:0009813);; Cellular Component: intracellular membrane-bounded organelle (GO:0043231);; Biological Process: flavonoid glucuronidation (GO:0052696);; Molecular Function: quercetin 3-O-glucosyltransferase activity (GO:0080043);; Molecular Function: quercetin 7-O-glucosyltransferase activity (GO:0080044);;	K13496|0|adu:107494351|K13496 UDP-glucosyl transferase 73C [EC:2.4.1.-] | (RefSeq) UDP-glycosyltransferase 73C1-like	UDP-glycosyltransferase 73C1 [Arachis duranensis]
Arachis_hypogaea_newGene_3392	1.26361e-17	-1.22826	down	--	--	protein SRC1 [Arachis duranensis]
Arachis_hypogaea_newGene_3403	0.000409195	1.24646	up	--	--	uncharacterized protein LOC107638400 [Arachis ipaensis]
Arachis_hypogaea_newGene_3529	2.14214e-06	1.23343	up	Cellular Component: integral component of membrane (GO:0016021);; Molecular Function: transferase activity (GO:0016740);; Biological Process: xylan biosynthetic process (GO:0045492);;	K18801|8.95002e-123|cit:102615379|K18801 glucuronoxylan 4-O-methyltransferase [EC:2.1.1.112] | (RefSeq) glucuronoxylan 4-O-methyltransferase 1	LOW QUALITY PROTEIN: glucuronoxylan 4-O-methyltransferase 1-like [Arachis duranensis]
Arachis_hypogaea_newGene_382	4.12422e-24	-1.77305	down	--	--	polygalacturonase inhibitor 2 [Arachis ipaensis]
Arachis_hypogaea_newGene_4087	1.45734e-06	-2.22325	down	--	--	--
Arachis_hypogaea_newGene_4300	7.09625e-05	1.019	up	--	--	uncharacterized protein LOC107458958 [Arachis duranensis]
Arachis_hypogaea_newGene_4313	1.9745e-22	-4.08133	down	Molecular Function: DNA binding (GO:0003677);; Cellular Component: nucleus (GO:0005634);;	--	protein RADIALIS-like 3 [Arachis duranensis]
Arachis_hypogaea_newGene_4338	9.72178e-06	-1.86065	down	--	--	--
Arachis_hypogaea_newGene_4384	2.96089e-29	-4.43182	down	--	--	--
Arachis_hypogaea_newGene_4664	3.41994e-05	1.27274	up	--	--	--
Arachis_hypogaea_newGene_4850	1.11552e-11	-1.17274	down	Molecular Function: protein serine/threonine kinase activity (GO:0004674);; Molecular Function: ATP binding (GO:0005524);; Cellular Component: plasma membrane (GO:0005886);; Biological Process: protein phosphorylation (GO:0006468);; Cellular Component: integral component of membrane (GO:0016021);; Biological Process: recognition of pollen (GO:0048544);;	K04733|0|adu:107461256|K04733 interleukin-1 receptor-associated kinase 4 [EC:2.7.11.1] | (RefSeq) putative receptor protein kinase ZmPK1	putative receptor protein kinase ZmPK1 [Arachis duranensis]
Arachis_hypogaea_newGene_4940	0.0077613	-1.25374	down	Molecular Function: nucleic acid binding (GO:0003676);; Molecular Function: transcription factor activity, sequence-specific DNA binding (GO:0003700);; Biological Process: regulation of transcription, DNA-templated (GO:0006355);; Molecular Function: metal ion binding (GO:0046872);;	--	protein indeterminate-domain 9 [Arachis duranensis]
Arachis_hypogaea_newGene_4985	0.00113862	-1.39192	down	Molecular Function: binding (GO:0005488);;	--	zinc finger BED domain-containing protein RICESLEEPER 1-like [Arachis ipaensis]
Arachis_hypogaea_newGene_5015	0.0039645	1.12383	up	--	--	--
Arachis_hypogaea_newGene_5058	3.64041e-06	-1.14229	down	--	--	uncharacterized protein LOC110265260 [Arachis ipaensis]
Arachis_hypogaea_newGene_5110	5.45171e-07	1.86653	up	--	--	BURP domain protein RD22 [Arachis duranensis]
Arachis_hypogaea_newGene_5245	7.34948e-70	-6.39009	down	--	--	uncharacterized protein LOC110280525 [Arachis duranensis]
Arachis_hypogaea_newGene_5288	7.96331e-21	-3.7269	down	Molecular Function: diphosphomevalonate decarboxylase activity (GO:0004163);; Molecular Function: ATP binding (GO:0005524);; Cellular Component: cytosol (GO:0005829);; Biological Process: isopentenyl diphosphate biosynthetic process, mevalonate pathway (GO:0019287);;	K01597|1.54293e-16|adu:107467427|K01597 diphosphomevalonate decarboxylase [EC:4.1.1.33] | (RefSeq) diphosphomevalonate decarboxylase MVD2	diphosphomevalonate decarboxylase MVD2, peroxisomal [Arachis duranensis]
Arachis_hypogaea_newGene_5353	1.35334e-06	1.6108	up	--	--	uncharacterized protein LOC110266008 isoform X1 [Arachis ipaensis]
Arachis_hypogaea_newGene_5418	0.00244518	-1.02131	down	--	--	uncharacterized protein LOC107463841 [Arachis duranensis]
Arachis_hypogaea_newGene_5472	1.03106e-10	-1.06769	down	Cellular Component: mitochondrion (GO:0005739);; Biological Process: tRNA modification (GO:0006400);; Molecular Function: AMP dimethylallyltransferase activity (GO:0009824);; Molecular Function: tRNA dimethylallyltransferase activity (GO:0052381);;	K10760|0|aip:107619893|K10760 adenylate dimethylallyltransferase (cytokinin synthase) [EC:2.5.1.27 2.5.1.112] | (RefSeq) adenylate isopentenyltransferase 5, chloroplastic	adenylate isopentenyltransferase 5, chloroplastic [Arachis ipaensis]
Arachis_hypogaea_newGene_5635	0.00381216	-1.16066	down	Molecular Function: DNA binding (GO:0003677);;	--	zinc finger BED domain-containing protein RICESLEEPER 1-like [Arachis ipaensis]
Arachis_hypogaea_newGene_5754	0.00061475	1.1225	up	--	--	uncharacterized protein LOC107465076 [Arachis duranensis]
Arachis_hypogaea_newGene_5981	6.72585e-07	-1.31558	down	Molecular Function: calmodulin-dependent protein kinase activity (GO:0004683);; Molecular Function: calmodulin binding (GO:0005516);; Molecular Function: ATP binding (GO:0005524);; Cellular Component: nucleus (GO:0005634);; Cellular Component: cytoplasm (GO:0005737);; Cellular Component: plasma membrane (GO:0005886);; Biological Process: abscisic acid-activated signaling pathway (GO:0009738);; Mo…	K04515|1.02101e-173|adu:107465518|K04515 calcium/calmodulin-dependent protein kinase (CaM kinase) II [EC:2.7.11.17] | (RefSeq) phosphoenolpyruvate carboxylase kinase 1-like	phosphoenolpyruvate carboxylase kinase 1 [Arachis duranensis]
Arachis_hypogaea_newGene_6008	0.00353139	1.39542	up	--	--	cysteine-rich repeat secretory protein 11-like [Arachis ipaensis]
Arachis_hypogaea_newGene_6136	3.82763e-69	3.5629	up	Molecular Function: sarcosine oxidase activity (GO:0008115);; Biological Process: tetrahydrofolate metabolic process (GO:0046653);; Biological Process: oxidation-reduction process (GO:0055114);;	K00306|6.49315e-118|adu:107466059|K00306 sarcosine oxidase / L-pipecolate oxidase [EC:1.5.3.1 1.5.3.7] | (RefSeq) probable sarcosine oxidase	sarcosine oxidase [Trifolium pratense]
Arachis_hypogaea_newGene_6227	2.04256e-05	1.8697	up	--	--	uncharacterized protein LOC107610787 [Arachis ipaensis]
Arachis_hypogaea_newGene_6426	1.12046e-07	1.19342	up	Molecular Function: catalytic activity (GO:0003824);;	--	uncharacterized protein LOC107467058 [Arachis duranensis]
Arachis_hypogaea_newGene_6458	7.07616e-13	2.18153	up	--	--	uncharacterized protein LOC110267716 [Arachis ipaensis]
Arachis_hypogaea_newGene_6461	1.10415e-07	1.80351	up	Biological Process: fatty acid biosynthetic process (GO:0006633);; Cellular Component: integral component of membrane (GO:0016021);; Molecular Function: transferase activity, transferring acyl groups other than amino-acyl groups (GO:0016747);;	K15397|0|adu:107467395|K15397 3-ketoacyl-CoA synthase [EC:2.3.1.199] | (RefSeq) 3-ketoacyl-CoA synthase 6	3-ketoacyl-CoA synthase 6 [Arachis duranensis]
Arachis_hypogaea_newGene_6514	2.24937e-07	1.72029	up	Cellular Component: integral component of membrane (GO:0016021);;	--	fasciclin-like arabinogalactan protein 12 [Arachis duranensis]
Arachis_hypogaea_newGene_6588	0.00133845	1.17337	up	--	--	--
Arachis_hypogaea_newGene_6688	0.00042649	1.35104	up	Biological Process: transcription, DNA-templated (GO:0006351);;	K09286|1.23899e-154|adu:107469167|K09286 EREBP-like factor | (RefSeq) ethylene-responsive transcription factor RAP2-4-like	ethylene-responsive transcription factor RAP2-4-like isoform X1 [Arachis duranensis]
Arachis_hypogaea_newGene_7245	0.00112808	-1.6346	down	Molecular Function: zinc ion binding (GO:0008270);;	--	pentatricopeptide repeat-containing protein At3g47530 [Arachis duranensis]
Arachis_hypogaea_newGene_741	0.000808065	1.02189	up	--	--	pathogenesis-related leaf protein 6-like [Arachis duranensis]
Arachis_hypogaea_newGene_7422	6.63823e-05	-1.23615	down	Biological Process: transcription, DNA-templated (GO:0006351);;	K09286|2.28221e-90|adu:107471748|K09286 EREBP-like factor | (RefSeq) ethylene-responsive transcription factor RAP2-11-like	ethylene-responsive transcription factor RAP2-11 [Arachis duranensis]
Arachis_hypogaea_newGene_7430	1.26305e-22	3.25122	up	--	--	--
Arachis_hypogaea_newGene_7447	0.00952686	1.14964	up	Molecular Function: metalloendopeptidase activity (GO:0004222);; Cellular Component: mitochondrion (GO:0005739);; Molecular Function: zinc ion binding (GO:0008270);; Cellular Component: chloroplast stroma (GO:0009570);; Biological Process: embryo development ending in seed dormancy (GO:0009793);; Biological Process: protein processing (GO:0016485);;	--	uncharacterized protein LOC107471911 [Arachis duranensis]
Arachis_hypogaea_newGene_7470	7.69602e-05	-1.31456	down	--	--	pathogenesis-related protein 5-like [Arachis duranensis]
Arachis_hypogaea_newGene_7510	3.99409e-13	2.15322	up	Molecular Function: transferase activity (GO:0016740);;	K04733|1.1219e-26|aip:107636958|K04733 interleukin-1 receptor-associated kinase 4 [EC:2.7.11.1] | (RefSeq) receptor-like kinase TMK2	LEAF RUST 10 DISEASE-RESISTANCE LOCUS RECEPTOR-LIKE PROTEIN KINASE-like 2.2 [Arachis ipaensis]
Arachis_hypogaea_newGene_7641	0.000247407	1.13255	up	--	--	uncharacterized protein LOC107616599 [Arachis ipaensis]
Arachis_hypogaea_newGene_7966	8.63628e-07	-1.2668	down	--	--	14 kDa proline-rich protein DC2.15-like [Arachis ipaensis]
Arachis_hypogaea_newGene_8326	2.34514e-07	-1.63092	down	--	K07466|1.3832e-97|adu:107458794|K07466 replication factor A1 | (RefSeq) replication protein A 70 kDa DNA-binding subunit B-like	replication protein A 70 kDa DNA-binding subunit D-like [Arachis duranensis]
Arachis_hypogaea_newGene_8543	2.21949e-08	1.13542	up	Biological Process: flavonoid biosynthetic process (GO:0009813);; Cellular Component: intracellular membrane-bounded organelle (GO:0043231);; Biological Process: flavonoid glucuronidation (GO:0052696);; Molecular Function: quercetin 3-O-glucosyltransferase activity (GO:0080043);; Molecular Function: quercetin 7-O-glucosyltransferase activity (GO:0080044);;	--	UDP-glucose flavonoid 3-O-glucosyltransferase 7 [Arachis ipaensis]
Arachis_hypogaea_newGene_8605	7.13914e-08	-1.56906	down	--	--	uncharacterized protein LOC107640704 [Arachis ipaensis]
Arachis_hypogaea_newGene_8634	5.94206e-08	-1.13591	down	--	--	--
Arachis_hypogaea_newGene_8698	0.000204375	1.37863	up	Cellular Component: membrane (GO:0016020);;	--	hypothetical protein glysoja_013112 [Glycine soja]
Arachis_hypogaea_newGene_8751	0.00195852	-1.13496	down	--	--	uncharacterized protein LOC107611418 [Arachis ipaensis]
Arachis_hypogaea_newGene_8887	3.01666e-12	-3.18028	down	--	--	--
Arachis_hypogaea_newGene_9201	0.000804341	1.33361	up	--	--	uncharacterized protein LOC107631208 isoform X2 [Arachis ipaensis]
Arachis_hypogaea_newGene_9210	9.54783e-56	5.91796	up	--	--	GDSL esterase/lipase 1-like, partial [Arachis duranensis]
Arachis_hypogaea_newGene_9332	3.44581e-05	1.36551	up	--	--	uncharacterized protein LOC110271413 [Arachis ipaensis]
Arachis_hypogaea_newGene_940	0.00109765	1.13109	up	--	K13993|8.26626e-81|adu:107484696|K13993 HSP20 family protein | (RefSeq) 18.1 kDa class I heat shock protein-like	18.1 kDa class I heat shock protein [Arachis duranensis]
Arachis_hypogaea_newGene_9428	3.22012e-06	-2.1191	down	Molecular Function: nucleic acid binding (GO:0003676);; Biological Process: DNA metabolic process (GO:0006259);;	--	uncharacterized protein LOC110638209 [Hevea brasiliensis]
Arachis_hypogaea_newGene_9494	0.00576985	1.34374	up	Biological Process: regulation of transcription, DNA-templated (GO:0006355);; Molecular Function: zinc ion binding (GO:0008270);;	--	protein FAR-RED IMPAIRED RESPONSE 1-like [Arachis duranensis]
Arachis_hypogaea_newGene_9681	3.10025e-06	1.29988	up	Molecular Function: protein serine/threonine kinase activity (GO:0004674);; Molecular Function: ATP binding (GO:0005524);; Biological Process: protein phosphorylation (GO:0006468);; Biological Process: signal transduction (GO:0007165);; Cellular Component: integral component of membrane (GO:0016021);;	K07198|0|aip:107625858|K07198 5'-AMP-activated protein kinase, catalytic alpha subunit [EC:2.7.11.11] | (RefSeq) CBL-interacting protein kinase 2-like	CBL-interacting protein kinase 2 [Arachis ipaensis]
Arachis_hypogaea_newGene_9739	2.16049e-13	-3.33057	down	--	--	uncharacterized protein LOC107646883 [Arachis ipaensis]
Arachis_hypogaea_newGene_9852	0.000124726	1.79004	up	Cellular Component: cell (GO:0005623);; Molecular Function: electron carrier activity (GO:0009055);; Molecular Function: protein disulfide oxidoreductase activity (GO:0015035);; Biological Process: cell redox homeostasis (GO:0045454);; Biological Process: oxidation-reduction process (GO:0055114);;	K03676|8.4612e-66|aip:107628576|K03676 glutaredoxin 3 | (RefSeq) monothiol glutaredoxin-S11-like	monothiol glutaredoxin-S11-like [Arachis ipaensis]
Arachis_hypogaea_newGene_9892	2.00029e-05	1.24831	up	--	--	early nodulin-75-like [Arachis ipaensis]
arahy.Tifrunner.gnm2.ann1.0034KJ	1.00295e-18	2.09192	up	Molecular Function: adenosylmethionine decarboxylase activity (GO:0004014);; Biological Process: S-adenosylmethioninamine biosynthetic process (GO:0006557);; Biological Process: spermine biosynthetic process (GO:0006597);; Biological Process: spermidine biosynthetic process (GO:0008295);;	K01611|0|aip:107635512|K01611 S-adenosylmethionine decarboxylase [EC:4.1.1.50] | (RefSeq) S-adenosylmethionine decarboxylase proenzyme-like	S-adenosylmethionine decarboxylase proenzyme [Arachis ipaensis]
arahy.Tifrunner.gnm2.ann1.00B185	6.94864e-16	-1.30029	down	Molecular Function: beta-galactosidase activity (GO:0004565);; Cellular Component: cell wall (GO:0005618);; Cellular Component: vacuole (GO:0005773);; Biological Process: carbohydrate metabolic process (GO:0005975);; Molecular Function: carbohydrate binding (GO:0030246);;	--	beta-galactosidase 1 [Arachis ipaensis]
arahy.Tifrunner.gnm2.ann1.00SZA6	0.00474791	1.13102	up	--	--	uncharacterized protein LOC107488903, partial [Arachis duranensis]
arahy.Tifrunner.gnm2.ann1.012SKZ	7.84662e-12	-1.5036	down	Molecular Function: transporter activity (GO:0005215);; Cellular Component: integral component of membrane (GO:0016021);; Biological Process: carbohydrate transmembrane transport (GO:0034219);;	K15283|0|aip:107631199|K15283 solute carrier family 35, member E1 | (RefSeq) triose phosphate/phosphate translocator, chloroplastic	triose phosphate/phosphate translocator, chloroplastic isoform X1 [Arachis ipaensis]
arahy.Tifrunner.gnm2.ann1.0188KY	1.48967e-08	1.39379	up	Biological Process: chiasma assembly (GO:0051026);;	K06695|1.28076e-136|aip:107643830|K06695 26S proteasome regulatory subunit, ATPase 3, interacting protein | (RefSeq) homologous-pairing protein 2 homolog	homologous-pairing protein 2 homolog [Arachis duranensis]
arahy.Tifrunner.gnm2.ann1.01BY0R	0.00729985	1.04639	up	Cellular Component: integral component of membrane (GO:0016021);;	--	fasciclin-like arabinogalactan protein 12 [Arachis ipaensis]
arahy.Tifrunner.gnm2.ann1.01D3A3	2.74781e-05	1.47533	up	Molecular Function: protein serine/threonine kinase activity (GO:0004674);; Molecular Function: ATP binding (GO:0005524);; Cellular Component: plasma membrane (GO:0005886);; Biological Process: protein phosphorylation (GO:0006468);; Biological Process: defense response (GO:0006952);; Cellular Component: plasmodesma (GO:0009506);;	K04733|0|aip:107644288|K04733 interleukin-1 receptor-associated kinase 4 [EC:2.7.11.1] | (RefSeq) putative receptor-like protein kinase At4g00960	putative receptor-like protein kinase At4g00960 isoform X1 [Arachis ipaensis]
arahy.Tifrunner.gnm2.ann1.01RPY8	2.22926e-06	-1.16443	down	--	--	uncharacterized protein LOC107617576 [Arachis ipaensis]
arahy.Tifrunner.gnm2.ann1.01U1VE	2.27483e-22	-1.03128	down	Molecular Function: cysteine synthase activity (GO:0004124);; Cellular Component: cytoplasm (GO:0005737);; Biological Process: cysteine biosynthetic process from serine (GO:0006535);; Molecular Function: transferase activity (GO:0016740);; Molecular Function: pyridoxal phosphate binding (GO:0030170);;	K01738|0|aip:107631161|K01738 cysteine synthase A [EC:2.5.1.47] | (RefSeq) cysteine synthase, chloroplastic/chromoplastic	cysteine synthase, chloroplastic/chromoplastic [Arachis duranensis]
arahy.Tifrunner.gnm2.ann1.02AKAS	0.000337397	1.44847	up	Molecular Function: protein serine/threonine kinase activity (GO:0004674);; Molecular Function: ATP binding (GO:0005524);; Biological Process: protein phosphorylation (GO:0006468);; Cellular Component: integral component of membrane (GO:0016021);; Molecular Function: carbohydrate binding (GO:0030246);;	--	L-type lectin-domain containing receptor kinase IX.1-like [Arachis duranensis]
arahy.Tifrunner.gnm2.ann1.02W0P7	5.29065e-10	-2.81532	down	--	--	miraculin [Arachis ipaensis]
arahy.Tifrunner.gnm2.ann1.030G1Q	0.000134114	-1.1631	down	Cellular Component: integral component of membrane (GO:0016021);; Molecular Function: transferase activity (GO:0016740);;	K18789|0|aip:107640414|K18789 xylogalacturonan beta-1,3-xylosyltransferase [EC:2.4.2.41] | (RefSeq) probable glycosyltransferase At3g42180	probable glycosyltransferase At3g42180 [Arachis ipaensis]
arahy.Tifrunner.gnm2.ann1.03A2T4	1.1968e-09	1.00206	up	Biological Process: cellular amino acid metabolic process (GO:0006520);; Molecular Function: oxidoreductase activity, acting on the CH-NH2 group of donors, NAD or NADP as acceptor (GO:0016639);; Biological Process: oxidation-reduction process (GO:0055114);;	K00261|0|adu:107494506|K00261 glutamate dehydrogenase (NAD(P)+) [EC:1.4.1.3] | (RefSeq) glutamate dehydrogenase 1	glutamate dehydrogenase 1 isoform X1 [Arachis duranensis]
arahy.Tifrunner.gnm2.ann1.03H2AV	0.000507352	1.68313	up	Molecular Function: cysteine desulfurase activity (GO:0031071);;	--	uncharacterized protein LOC107634632 [Arachis ipaensis]
arahy.Tifrunner.gnm2.ann1.03QWZ4	2.41291e-41	-3.1499	down	Biological Process: response to stress (GO:0006950);;	--	indole-3-acetic acid-induced protein ARG2 [Arachis ipaensis]
arahy.Tifrunner.gnm2.ann1.040HS9	1.54877e-15	-1.42861	down	--	--	cysteine proteinase inhibitor 5-like [Manihot esculenta]
arahy.Tifrunner.gnm2.ann1.04AI4E	4.75131e-47	-2.23533	down	Biological Process: sulfate assimilation (GO:0000103);; Cellular Component: cytosol (GO:0005829);; Cellular Component: plasma membrane (GO:0005886);; Biological Process: protein folding (GO:0006457);; Molecular Function: protein disulfide oxidoreductase activity (GO:0015035);; Molecular Function: oxidoreductase activity, acting on a sulfur group of donors, disulfide as acceptor (GO:0016671);; Bio…	K03671|5.54876e-75|aip:107623865|K03671 thioredoxin 1 | (RefSeq) thioredoxin-like protein CXXS1	thioredoxin-like protein CXXS1 isoform X1 [Arachis duranensis]
arahy.Tifrunner.gnm2.ann1.04HYJ8	1.53066e-09	-1.08813	down	--	--	hypothetical protein VIGAN_04194600 [Vigna angularis var. angularis]
arahy.Tifrunner.gnm2.ann1.04TCW6	1.39266e-11	-1.48401	down	Biological Process: phosphorelay signal transduction system (GO:0000160);; Cellular Component: intracellular (GO:0005622);;	K14492|8.31746e-134|adu:107492673|K14492 two-component response regulator ARR-A family | (RefSeq) two-component response regulator ARR8	two-component response regulator ARR8 [Arachis duranensis]
arahy.Tifrunner.gnm2.ann1.06CD8W	0.00126246	1.21727	up	Biological Process: fatty acid biosynthetic process (GO:0006633);; Cellular Component: integral component of membrane (GO:0016021);; Molecular Function: transferase activity, transferring acyl groups other than amino-acyl groups (GO:0016747);;	K15397|0|aip:107624223|K15397 3-ketoacyl-CoA synthase [EC:2.3.1.199] | (RefSeq) 3-ketoacyl-CoA synthase 1-like	3-ketoacyl-CoA synthase 1 [Arachis ipaensis]
arahy.Tifrunner.gnm2.ann1.06CHHF	1.10456e-08	2.03137	up	Molecular Function: NADH dehydrogenase (ubiquinone) activity (GO:0008137);; Biological Process: oxidation-reduction process (GO:0055114);;	K17871|0|aip:107631039|K17871 NADH:ubiquinone reductase (non-electrogenic) [EC:1.6.5.9] | (RefSeq) internal alternative NAD(P)H-ubiquinone oxidoreductase A1, mitochondrial-like	internal alternative NAD(P)H-ubiquinone oxidoreductase A1, mitochondrial-like [Arachis ipaensis]
arahy.Tifrunner.gnm2.ann1.07091Z	2.23307e-05	1.17439	up	Biological Process: lipid catabolic process (GO:0016042);; Molecular Function: hydrolase activity (GO:0016787);;	--	uncharacterized protein LOC107463285 [Arachis duranensis]
arahy.Tifrunner.gnm2.ann1.076XKT	2.08042e-08	-1.04145	down	--	--	trihelix transcription factor GT-2 [Arachis duranensis]
arahy.Tifrunner.gnm2.ann1.07HD95	2.8621e-06	1.11992	up	Molecular Function: nucleotide binding (GO:0000166);; Molecular Function: protein serine/threonine kinase activity (GO:0004674);; Cellular Component: plasma membrane (GO:0005886);;	K04733|0|aip:107644188|K04733 interleukin-1 receptor-associated kinase 4 [EC:2.7.11.1] | (RefSeq) cysteine-rich receptor-like protein kinase 3	cysteine-rich receptor-like protein kinase 3 [Arachis ipaensis]
arahy.Tifrunner.gnm2.ann1.083TJ3	2.10252e-12	-2.14814	down	Molecular Function: calcium:proton antiporter activity (GO:0015369);; Cellular Component: integral component of membrane (GO:0016021);; Biological Process: calcium ion transmembrane transport (GO:0070588);;	K07300|0|adu:107484900|K07300 Ca2+:H+ antiporter | (RefSeq) vacuolar cation/proton exchanger 3-like	vacuolar cation/proton exchanger 3 [Arachis duranensis]
arahy.Tifrunner.gnm2.ann1.08LKRL	2.154e-183	-7.56399	down	Cellular Component: extracellular region (GO:0005576);; Cellular Component: cell wall (GO:0005618);; Biological Process: plant-type cell wall organization (GO:0009664);; Cellular Component: membrane (GO:0016020);;	--	putative expansin-A17 [Arachis ipaensis]
arahy.Tifrunner.gnm2.ann1.09CI3V	0.000218703	-1.76676	down	--	--	uncharacterized protein LOC107490333 [Arachis duranensis]
arahy.Tifrunner.gnm2.ann1.09KNS5	9.69435e-06	-1.06654	down	Molecular Function: calcium ion binding (GO:0005509);; Cellular Component: chloroplast thylakoid membrane (GO:0009535);; Cellular Component: photosystem II oxygen evolving complex (GO:0009654);; Cellular Component: integral component of membrane (GO:0016021);; Cellular Component: extrinsic component of membrane (GO:0019898);; Biological Process: photosystem II stabilization (GO:0042549);;	K02716|0|aip:107607987|K02716 photosystem II oxygen-evolving enhancer protein 1 | (RefSeq) oxygen-evolving enhancer protein 1, chloroplastic-like	oxygen-evolving enhancer protein 1, chloroplastic [Arachis ipaensis]
arahy.Tifrunner.gnm2.ann1.09Q3UX	0.00814356	-1.24403	down	Molecular Function: polygalacturonase activity (GO:0004650);; Cellular Component: extracellular region (GO:0005576);; Biological Process: carbohydrate metabolic process (GO:0005975);; Molecular Function: galacturan 1,4-alpha-galacturonidase activity (GO:0047911);; Biological Process: cell wall organization (GO:0071555);;	--	polygalacturonase At1g48100 isoform X1 [Arachis duranensis]
arahy.Tifrunner.gnm2.ann1.0A7DRV	7.12476e-08	2.09043	up	Molecular Function: kinase activity (GO:0016301);;	K13420|0|aip:107638822|K13420 LRR receptor-like serine/threonine-protein kinase FLS2 [EC:2.7.11.1] | (RefSeq) probable LRR receptor-like serine/threonine-protein kinase At3g47570	probable LRR receptor-like serine/threonine-protein kinase At3g47570 [Arachis ipaensis]
arahy.Tifrunner.gnm2.ann1.0AN8KE	1.85329e-06	1.8966	up	Molecular Function: iron ion binding (GO:0005506);; Cellular Component: endoplasmic reticulum membrane (GO:0005789);; Cellular Component: integral component of membrane (GO:0016021);; Molecular Function: heme binding (GO:0020037);; Molecular Function: isoflavone 2'-hydroxylase activity (GO:0033773);; Biological Process: indole glucosinolate metabolic process (GO:0042343);; Biological Process: sec…	K13260|0|aip:107632124|K13260 isoflavone 2'-hydroxylase [EC:1.14.13.89] | (RefSeq) isoflavone 2'-hydroxylase-like	isoflavone 2&apos;-hydroxylase [Arachis ipaensis]
arahy.Tifrunner.gnm2.ann1.0B4MFB	1.03696e-25	1.29553	up	Cellular Component: cytoplasm (GO:0005737);; Biological Process: L-phenylalanine catabolic process (GO:0006559);; Biological Process: cinnamic acid biosynthetic process (GO:0009800);; Molecular Function: phenylalanine ammonia-lyase activity (GO:0045548);;	K10775|0|adu:107467923|K10775 phenylalanine ammonia-lyase [EC:4.3.1.24] | (RefSeq) phenylalanine ammonia-lyase 2	phenylalanine ammonia-lyase 2 [Arachis duranensis]
arahy.Tifrunner.gnm2.ann1.0BML12	0.000222177	1.73036	up	Biological Process: flavonoid biosynthetic process (GO:0009813);; Molecular Function: oxidoreductase activity (GO:0016491);; Molecular Function: 6'-deoxychalcone synthase activity (GO:0033808);; Biological Process: oxidation-reduction process (GO:0055114);;	--	NAD(P)H-dependent 6&apos;-deoxychalcone synthase [Arachis ipaensis]
arahy.Tifrunner.gnm2.ann1.0CM1YA	0.00593985	-1.11168	down	--	--	PREDICTED: protein PSY1 [Cicer arietinum]
arahy.Tifrunner.gnm2.ann1.0DDN1X	0.00127275	-1.07752	down	Molecular Function: hydrolase activity (GO:0016787);;	--	metalloendoproteinase 1-like [Arachis ipaensis]
arahy.Tifrunner.gnm2.ann1.0GES1T	0.0012245	1.06269	up	--	--	uncharacterized protein LOC107637535 [Arachis ipaensis]
arahy.Tifrunner.gnm2.ann1.0GHG5C	0.000145847	1.4839	up	Molecular Function: peroxidase activity (GO:0004601);; Cellular Component: extracellular region (GO:0005576);; Biological Process: response to oxidative stress (GO:0006979);; Molecular Function: heme binding (GO:0020037);; Biological Process: hydrogen peroxide catabolic process (GO:0042744);; Molecular Function: metal ion binding (GO:0046872);; Biological Process: oxidation-reduction process (GO:…	K00430|0|adu:107458153|K00430 peroxidase [EC:1.11.1.7] | (RefSeq) cationic peroxidase 1-like	cationic peroxidase 1 [Arachis duranensis]
arahy.Tifrunner.gnm2.ann1.0GIF91	0.00164255	1.22843	up	Cellular Component: integral component of membrane (GO:0016021);;	--	CLAVATA3/ESR (CLE)-related protein 26 [Arachis duranensis]
arahy.Tifrunner.gnm2.ann1.0HN7YC	1.51586e-09	1.94389	up	--	--	protein SIEVE ELEMENT OCCLUSION B [Arachis ipaensis]
arahy.Tifrunner.gnm2.ann1.0J46GK	0.000265831	-1.23721	down	--	--	uncharacterized protein LOC107630830 [Arachis ipaensis]
arahy.Tifrunner.gnm2.ann1.0J95T4	0.000389756	1.45843	up	Molecular Function: peroxidase activity (GO:0004601);; Cellular Component: extracellular region (GO:0005576);; Biological Process: response to oxidative stress (GO:0006979);; Cellular Component: plant-type cell wall (GO:0009505);; Biological Process: plant-type cell wall organization (GO:0009664);; Molecular Function: heme binding (GO:0020037);; Biological Process: hydrogen peroxide catabolic pro…	K00430|0|adu:107458785|K00430 peroxidase [EC:1.11.1.7] | (RefSeq) peroxidase 7-like	peroxidase 7 [Arachis duranensis]
arahy.Tifrunner.gnm2.ann1.0MAX30	0.0017205	1.06552	up	Biological Process: cytoskeleton organization (GO:0007010);; Molecular Function: microtubule binding (GO:0008017);;	--	microtubule-associated protein 70-5 isoform X2 [Arachis ipaensis]
arahy.Tifrunner.gnm2.ann1.0ME6H4	0.00261163	-1.32895	down	Molecular Function: copper ion binding (GO:0005507);; Biological Process: lignin biosynthetic process (GO:0009809);; Molecular Function: oxidoreductase activity, oxidizing metal ions (GO:0016722);; Biological Process: lignin catabolic process (GO:0046274);; Cellular Component: apoplast (GO:0048046);; Molecular Function: hydroquinone:oxygen oxidoreductase activity (GO:0052716);; Biological Process…	K05909|0|aip:107608935|K05909 laccase [EC:1.10.3.2] | (RefSeq) laccase-4-like	laccase-4 isoform X1 [Arachis ipaensis]
[truncated: 2,070 more rows]

## Sheet: Table S6
Table S6 Overlapped DEGs between HNR05 vs LNR05 and HNR10 vs LNR10 comparisons
Gene ID	FDR (HNR 10 vs LNR 10)	Log2FC (HNR 10 vs LNR10D)	Regulated (HNR 10 vs LNR10)	FDR (HNR 05 vs LNR 05)	Log2FC (HNR 05 vs LNR 05)	Regulated (HNR 05 vsLNR05)	GO_annotation	KEGG_annotation	NR_annotation
[truncated: 213 more rows]

## Sheet: Table S7
Table S7 GO enrichment analysis of DEGs in both comparisons
[truncated: 275 more rows]

[truncated: 5 more sheets: Table S8, Table S9, Table S10, Table S11, Table S12]
